# Supplementary material for: An Integrative Bioinformatic Analysis for Keratinase Detection in Marine-Derived Streptomyces
Source: Mar Drugs. 2021 May 21;19(6):286. doi: 10.3390/md19060286 (PMC8224001; doi:10.3390/md19060286)
Supplement: Supplementary file 1 [file marinedrugs-19-00286-s001.zip]

Archive with 10 entries (8 files):
- marinedrugs-1203633-SI/
- marinedrugs-1203633-SI/Supplementary_files5.13/
- marinedrugs-1203633-SI/Supplementary_files5.13/Fig_S1_mod.pdf
- marinedrugs-1203633-SI/Supplementary_files5.13/Fig_S2.pdf
- marinedrugs-1203633-SI/Supplementary_files5.13/Fig_S3.pdf
- marinedrugs-1203633-SI/Supplementary_files5.13/Fig_S4.pdf
- marinedrugs-1203633-SI/Supplementary_files5.13/Fig_S5.pdf
- marinedrugs-1203633-SI/Supplementary_files5.13/Fig_S6.pdf
- marinedrugs-1203633-SI/Supplementary_files5.13/Sup_Figures_Valencia2021_Rev.pdf
- marinedrugs-1203633-SI/Supplementary_files5.13/Sup_tables_Valencia2021.xlsx
