# Supplementary material for: An Integrative Bioinformatic Analysis for Keratinase Detection in Marine-Derived Streptomyces
Source: Mar Drugs. 2021 May 21;19(6):286. doi: 10.3390/md19060286 (PMC8224001; doi:10.3390/md19060286)
Supplement: Supplementary file 1 [file marinedrugs-19-00286-s001.zip › marinedrugs-1203633-SI/Supplementary_files5.13/Sup_tables_Valencia2021.xlsx]

## Sheet: List of tables
Supplemental information
An Integrative Bioinformatic Analysis for Keratinase Detection in Marine-derived Streptomyces
Ricardo Valencia1*, Valentina González1*, Agustina Undabarrena1, Leonardo Zamora1, Juan Ugalde2, Beatriz Cámara1
1Laboratorio de Microbiología Molecular y Biotecnología Ambiental, Departamento de Química y Centro de Biotecnología DAL, Universidad Técnica Federico Santa María.
2Millennium Initiative for Collaborative Research on Bacterial Resistance (MICROB-R), Santiago, Chile
List of tables
Table S1. List of strains utilized in this study, isolation sources, and 16S rRNA identification
Table S2. Assembly metrics of genomes incorporated in the phylogenomic tree
Table S3. ANI matrix
Table S4. Annotation and selection of proteases
Table S5. Classification of peptidases by MEROPS database
Table S6. Orthogroup classification of proteases
Table S7. Functional keratinases from databases
Table S8. Promising genes of Streptomyces sp. G11C
Table S9. Putative non-keratinases from databases
Tabla S10. Nodes and edges of the network
Table S11. Edges of nodes that are connected with a functional keratinase
Table S12. Consolidated table of subcellular localization data for each protein sequence
Table S13. TSNE group tables

## Sheet: Table S1. Strains info
Table S1. List of strains utilized in this study, isolation sources, and 16S rRNA identification
Strain	Closest Type Strain by 16S rRNA Identification (Cumsille et al, 2017)			Sampling location	Sample	Feather degradation level
	Closest Strain	Accession Number	% Identity
G11C	Streptomyces albidoflavus NBRC 13010T	AB184255	99.64	Penas Gulf	Marine sediment	High
CHD11	Streptomyces aurantiogriseus NRRL B-5416T	AY999773	99.38	Chañaral de Aceituno Island	Sea sponge	Low
Vc74B-19	Streptomyces albogriseolus NBRC 3413T	AB184315	99.72	Valparaíso	Marine sediment	No activity
* The three strains were isolated from the Chilean coast (Cumsille et al., 2017)

## Sheet: Table S2. Assembly metrics
Table S2. Assembly metrics of employed genomes for phylogeny
Strain name	Type/Reference	length (bp)	Contigs	CheckM Completeness	PATRIC code
Catenulispora acidiphila DSM 44928	Type	10467782	1	100	479433.5
Kitasatospora setae KM-6054	Representative	8783278	1	98	452652.3
Streptomyces albidoflavus NRRL B-1271	Type	7084693	115	98	1886.3
Streptomyces ambofaciens ATCC 23877	Type	8393598	2	100	278992.5
Streptomyces antibioticus DSM 40234	Type	10145887	29	100	1890.25
Streptomyces anulatus ATCC 11523	Type	8847108	2	100	1892.7
Streptomyces atroolivaceus NRRL ISP-5137	Type	8216207	106	100	66869.3
Streptomyces aurantiogriseus NRRL B-5416	Type	10609595	90	98.5	66870.3
Streptomyces avermitilis MA-4680	Representative	9119895	2	100	227882.9
Streptomyces bottropensis ATCC 25435	Representative	8955726	1	100	1054862.11
Streptomyces bungoensis DSM 41781	Type&Repres.	8408982	73	100	285568.3
Streptomyces caeruleatus NRRL B-24802	Type/Repres.	10290495	64	100	661399.3
Streptomyces californicus NRRL B-2098	Type	7785545	105	100	67281.7
Streptomyces clavuligerus ATCC 27064	Type	8544086	2	99.64	443255.68
Streptomyces emeiensis CGMCC 4.3504	Type	7125330b	28	100	382503.6
Streptomyces fradiae DSM 40063	type	6993486	83	99.89	1319510.5
Streptomyces griseorubiginosus DSM 40469	Type	9866755	29	100	67304.3
Streptomyces griseus DSM 40236	Type	8630192	4	100	1911-11-01
Streptomyces guanduensis CGMCC 4.2022	Type	8220839	33	99.47	310781.4
Streptomyces harbinensis CGMCC 4.7047	Type	5802684	33	100	1176198.3
Streptomyces iakyrus NRRL-ISP 5482	Type	9127873	181	100	68219.3
Streptomyces indicus CGMCC 4.5727	Type	8228196	45	99.89	417292.4
Streptomyces jietaisiensis CGMCC 4.1859	Type	7681257	47	100	235987.5
Streptomyces laurentii ATCC 31255	Type	8032664	1	98	39478.4
Streptomyces leeuwenhoekii DSM 42122	Type/Repres.	8122491	3	100	1437453.6
Streptomyces lincolnensis NRRL 2936	Type	10319054	1	100	1915-04-01
Streptomyces longwoodensis DSM 41677	Type	8363623	32	100	68231.3
Streptomyces melanosporofaciens DSM 40318	Type	10769732	2	100	67327.3
Streptomyces misionensis DSM 40306	Type	8473721	5	100	67331.3
Streptomyces niger NRRL B-3857	Type	8485418	108	100	66373.3
Streptomyces nodosus ATCC 14899	Type	7714110	1	100	40318.5
Streptomyces noursei ATCC 11455	Type	9815884	1	99.91	316284.18
Streptomyces paucisporeus CGMCC 4.2025	Type	8164374	79	100	310782.3
Streptomyces pseudovenezuelae DSM 40212	Type	9639743	32	100	67350.3
Streptomyces purpeofuscus NRRL B-1817	Representative	9343474	138	98	67352.4
Streptomyces radiopugnans CGMCC 4.3519	Type	6067124	40	98.03	403935.4
Streptomyces rimosus subsp. rimosus ATCC 10970	Representative	9501372	453	96	1265868.3
Streptomyces seoulensis NRRL B-24310	Representative	6383378	76	98	73044.3
Streptomyces sulphureus DSM 40104	Type&Repres	7102692	34	100	1123321.3
Streptomyces varsoviensis NRRL B-3589	Type	8595093	155	100	67373.5
Streptomyces venezuelae ATCC 10712	Type&Repres.	8226158	1	100	953739.5
Streptomyces vitaminophilus DSM 41686	Representative	6429852	113	100	1123322.3
Streptomyces yangpuensis fd2-tb	Type	7646853	14	100	1648182.3

## Sheet: Table S3. ANI matrix
Table S3. ANIm matrix
(A) Average nucleotide identity
(B) Alignment coverage
(A) Average nucleotide identity (ANI)
	Streptomyces indicus CGMCC 4.5727	Streptomyces pseudovenezuelae DSM 40212	Streptomyces antibioticus DSM 40234	Streptomyces laurentii ATCC 31255	Streptomyces melanosporofaciens DSM 40318	Streptomyces guanduensis CGMCC 4.2022	Streptomyces yangpuensis fd2-tb	Streptomyces fradiae DSM 40063	Streptomyces avermitilis MA-4680	Streptomyces radiopugnans CGMCC 4.3519	Streptomyces ambofaciens ATCC 23877	Streptomyces purpeofuscus NRRL B-1817	Streptomyces varsoviensis NRRL B-3589	Streptomyces iakyrus NRRL-ISP 5482	Streptomyces longwoodensis DSM 41677	Streptomyces paucisporeus CGMCC 4.2025	Streptomyces emeiensis CGMCC 4.3504	Streptomyces noursei ATCC 11455	Kitasatospora setae KM-6054	Streptomyces anulatus ATCC 11523	Streptomyces sp. G11C	Streptomyces harbinensis CGMCC 4.7047	Streptomyces rimosus subsp. rimosus ATCC 10970	Streptomyces bungoensis DSM 41781	Streptomyces leeuwenhoekii DSM 42122	Streptomyces sp. CHD11	Streptomyces aurantiogriseus NRRL B-5416	Streptomyces vitaminophilus DSM 41686	Streptomyces nodosus ATCC 14899	Streptomyces atroolivaceus NRRL ISP-5137	Streptomyces californicus NRRL B-2098	Streptomyces lincolnensis NRRL 2936	Streptomyces albidoflavus NRRL B-1271	Streptomyces sp. Vc74B-19	Streptomyces seoulensis NRRL B-24310	Streptomyces misionensis DSM 40306	Streptomyces griseorubiginosus DSM 40469	Streptomyces sulphureus DSM 40104	Streptomyces venezuelae ATCC 10712	Streptomyces bottropensis ATCC 25435	Streptomyces caeruleatus NRRL B-24802	Streptomyces jietaisiensis CGMCC 4.1859	Streptomyces clavuligerus ATCC 27064	Streptomyces griseus DSM 40236	Streptomyces niger NRRL B-3857	Catenulispora acidiphila DSM 44928
Streptomyces indicus CGMCC 4.5727	1	0.85132	0.851884	0.853682	0.844528	0.843994	0.852254	0.853857	0.853268	0.846599	0.852959	0.840467	0.846546	0.852912	0.852245	0.843955	0.852383	0.850153	0.841744	0.849048	0.851724	0.841479	0.848979	0.854415	0.853503	0.851675	0.852746	0.836872	0.850936	0.848644	0.85081	0.851269	0.852236	0.852507	0.851339	0.853893	0.852624	0.838739	0.852911	0.852534	0.852634	0.852525	0.848499	0.850092	0.849081	0.827358
Streptomyces pseudovenezuelae DSM 40212	0.85132	1	0.870325	0.852115	0.844522	0.842886	0.850393	0.852747	0.85916	0.846583	0.860589	0.840698	0.847405	0.862446	0.863072	0.841964	0.860686	0.848748	0.83998	0.848355	0.850766	0.840048	0.847923	0.862025	0.861803	0.857912	0.865553	0.836362	0.856611	0.848091	0.849457	0.872075	0.850206	0.858515	0.856154	0.859831	0.898641	0.838088	0.851813	0.859779	0.866611	0.85769	0.847478	0.849053	0.847985	0.828538
Streptomyces antibioticus DSM 40234	0.851884	0.870325	1	0.852399	0.844037	0.842158	0.850272	0.853226	0.858962	0.846009	0.860961	0.84141	0.845733	0.862677	0.863436	0.84184	0.860508	0.849222	0.839078	0.848277	0.849781	0.838801	0.848393	0.862146	0.862181	0.857851	0.866014	0.837833	0.855484	0.846827	0.849642	0.867982	0.850085	0.860118	0.856265	0.860352	0.871551	0.837913	0.851657	0.859482	0.868064	0.857426	0.848141	0.849202	0.848568	0.826554
Streptomyces laurentii ATCC 31255	0.853682	0.852115	0.852399	1	0.848319	0.846075	0.857434	0.860788	0.854253	0.848258	0.853885	0.843944	0.851088	0.853381	0.854495	0.846159	0.854741	0.852953	0.843019	0.855191	0.85329	0.843072	0.85157	0.855444	0.855098	0.853266	0.85372	0.838877	0.852107	0.852095	0.855971	0.851737	0.853792	0.854742	0.853919	0.855306	0.853647	0.839916	0.86922	0.852971	0.853463	0.854632	0.853243	0.855177	0.852178	0.829413
Streptomyces melanosporofaciens DSM 40318	0.844528	0.844522	0.844037	0.848319	1	0.846466	0.8475	0.850294	0.845264	0.853029	0.84655	0.842108	0.852923	0.845915	0.847524	0.845871	0.846704	0.852641	0.841504	0.846563	0.847343	0.844307	0.852335	0.84639	0.846772	0.847422	0.846426	0.842003	0.847354	0.845427	0.847588	0.84702	0.847755	0.846328	0.845127	0.847325	0.844985	0.841043	0.846331	0.846119	0.844715	0.847173	0.847375	0.847165	0.850706	0.832743
Streptomyces guanduensis CGMCC 4.2022	0.843994	0.842886	0.842158	0.846075	0.846466	1	0.845894	0.848779	0.842851	0.849559	0.844634	0.843365	0.846961	0.843522	0.844969	0.858153	0.846224	0.847287	0.843719	0.844601	0.848444	0.844429	0.847502	0.844746	0.845823	0.844063	0.842584	0.844279	0.844059	0.844025	0.84679	0.843322	0.848948	0.845692	0.844481	0.845878	0.846013	0.84083	0.846047	0.843901	0.842003	0.845199	0.84657	0.845795	0.847398	0.831298
Streptomyces yangpuensis fd2-tb	0.852254	0.850393	0.850272	0.857434	0.8475	0.845894	1	0.855383	0.851727	0.847246	0.850974	0.844928	0.850271	0.850442	0.850878	0.845324	0.850334	0.851754	0.842941	0.854511	0.852163	0.841595	0.85156	0.851727	0.85131	0.850624	0.850782	0.838623	0.8502	0.852672	0.85502	0.849512	0.85217	0.851536	0.851567	0.851531	0.850528	0.839121	0.857408	0.850911	0.850559	0.850313	0.852238	0.854527	0.851819	0.829942
Streptomyces fradiae DSM 40063	0.853857	0.852747	0.853226	0.860788	0.850294	0.848779	0.855383	1	0.854341	0.851693	0.854993	0.844902	0.852558	0.853843	0.856569	0.848393	0.855176	0.853879	0.84459	0.85563	0.855049	0.844209	0.854543	0.857327	0.856395	0.854429	0.854876	0.840329	0.853455	0.853135	0.857042	0.85199	0.855294	0.85677	0.855543	0.856094	0.8534	0.84283	0.86097	0.854064	0.853848	0.856291	0.856238	0.856262	0.852713	0.832122
Streptomyces avermitilis MA-4680	0.853268	0.85916	0.858962	0.854253	0.845264	0.842851	0.851727	0.854341	1	0.846798	0.860301	0.840554	0.846984	0.85864	0.858869	0.843838	0.858447	0.849391	0.839805	0.85147	0.852206	0.838585	0.849049	0.859681	0.860345	0.856475	0.861331	0.837251	0.860784	0.850404	0.851967	0.860327	0.852868	0.857295	0.85474	0.857159	0.859532	0.839669	0.852916	0.860441	0.859767	0.858404	0.848759	0.851524	0.849181	0.827902
Streptomyces radiopugnans CGMCC 4.3519	0.846599	0.846583	0.846009	0.848258	0.853029	0.849559	0.847246	0.851693	0.846798	1	0.848612	0.844991	0.853077	0.848305	0.849775	0.847906	0.850327	0.853194	0.844317	0.848219	0.849925	0.848408	0.853745	0.849001	0.851443	0.84808	0.84781	0.844412	0.84876	0.845401	0.84997	0.846012	0.850764	0.849334	0.848612	0.84961	0.846878	0.845939	0.847981	0.845627	0.846737	0.850243	0.849271	0.847936	0.852698	0.834917
Streptomyces ambofaciens ATCC 23877	0.852959	0.860589	0.860961	0.853885	0.84655	0.844634	0.850974	0.854993	0.860301	0.848612	1	0.84177	0.848799	0.866292	0.864023	0.844472	0.867789	0.851804	0.841781	0.849839	0.852829	0.84091	0.848992	0.863654	0.872844	0.865539	0.864751	0.83964	0.858293	0.848461	0.850671	0.863358	0.852942	0.866229	0.858762	0.862299	0.861052	0.840444	0.854036	0.859237	0.863201	0.860392	0.849348	0.850305	0.850133	0.830206
Streptomyces purpeofuscus NRRL B-1817	0.840467	0.840698	0.84141	0.843944	0.842108	0.843365	0.844928	0.844902	0.840554	0.844991	0.84177	1	0.843216	0.841924	0.841286	0.842454	0.844027	0.844111	0.86301	0.842881	0.843879	0.840162	0.842107	0.842107	0.842735	0.841808	0.841125	0.840045	0.841674	0.842571	0.845026	0.840895	0.843245	0.843072	0.843143	0.842234	0.840339	0.837441	0.844418	0.842202	0.840936	0.841075	0.842895	0.843438	0.842646	0.83248
Streptomyces varsoviensis NRRL B-3589	0.846546	0.847405	0.845733	0.851088	0.852923	0.846961	0.850271	0.852558	0.846984	0.853077	0.848799	0.843216	1	0.847911	0.849576	0.846892	0.848385	0.853726	0.842976	0.851096	0.851204	0.845405	0.85429	0.848056	0.84944	0.846852	0.846987	0.839565	0.846167	0.850606	0.852202	0.8468	0.850579	0.848302	0.847236	0.848659	0.84637	0.842064	0.8504	0.848032	0.847001	0.848863	0.848831	0.851295	0.852992	0.831826
Streptomyces iakyrus NRRL-ISP 5482	0.852912	0.862446	0.862677	0.853381	0.845915	0.843522	0.850442	0.853843	0.85864	0.848305	0.866292	0.841924	0.847911	1	0.864525	0.843675	0.866914	0.850678	0.841211	0.848331	0.851752	0.841115	0.848738	0.863631	0.868388	0.864416	0.866162	0.838395	0.857319	0.847494	0.849564	0.86504	0.852445	0.865118	0.857835	0.861582	0.862535	0.839059	0.852961	0.859088	0.866486	0.859553	0.848778	0.849601	0.847961	0.830104
Streptomyces longwoodensis DSM 41677	0.852245	0.863072	0.863436	0.854495	0.847524	0.844969	0.850878	0.856569	0.858869	0.849775	0.864023	0.841286	0.849576	0.864525	1	0.843583	0.86505	0.851826	0.840749	0.84958	0.853132	0.841687	0.850014	0.869338	0.866273	0.861384	0.870546	0.838968	0.859878	0.847558	0.851376	0.863094	0.852751	0.864642	0.861566	0.866231	0.863793	0.839045	0.852333	0.859428	0.863222	0.862008	0.851286	0.850451	0.850505	0.832604
Streptomyces paucisporeus CGMCC 4.2025	0.843955	0.841964	0.84184	0.846159	0.845871	0.858153	0.845324	0.848393	0.843838	0.847906	0.844472	0.842454	0.846892	0.843675	0.843583	1	0.844599	0.846856	0.841711	0.847004	0.846874	0.843586	0.847008	0.84349	0.844067	0.843198	0.842352	0.84118	0.843052	0.84514	0.847149	0.842227	0.847487	0.844079	0.843515	0.844339	0.8424	0.839032	0.845585	0.843328	0.842642	0.845439	0.846471	0.846951	0.846639	0.831261
Streptomyces emeiensis CGMCC 4.3504	0.852383	0.860686	0.860508	0.854741	0.846704	0.846224	0.850334	0.855176	0.858447	0.850327	0.867789	0.844027	0.848385	0.866914	0.86505	0.844599	1	0.850065	0.842547	0.850105	0.853149	0.841805	0.850044	0.864851	0.868716	0.87527	0.864632	0.841668	0.85963	0.848729	0.850555	0.862764	0.852172	0.873965	0.858631	0.862881	0.861536	0.840566	0.853072	0.860114	0.862697	0.862163	0.849568	0.851052	0.850079	0.830627
Streptomyces noursei ATCC 11455	0.850153	0.848748	0.849222	0.852953	0.852641	0.847287	0.851754	0.853879	0.849391	0.853194	0.851804	0.844111	0.853726	0.850678	0.851826	0.846856	0.850065	1	0.844063	0.851475	0.852029	0.846388	0.862526	0.851747	0.852643	0.850078	0.85092	0.841902	0.851571	0.850183	0.853056	0.849541	0.852481	0.852551	0.851133	0.851438	0.849061	0.843762	0.852719	0.849987	0.849589	0.851514	0.850678	0.852127	0.859741	0.831564
Kitasatospora setae KM-6054	0.841744	0.83998	0.839078	0.843019	0.841504	0.843719	0.842941	0.84459	0.839805	0.844317	0.841781	0.86301	0.842976	0.841211	0.840749	0.841711	0.842547	0.844063	1	0.841579	0.843403	0.840391	0.843259	0.842519	0.842609	0.839837	0.839209	0.838184	0.839931	0.841198	0.8438	0.840372	0.843442	0.84045	0.840404	0.840917	0.839058	0.836356	0.84226	0.839811	0.840462	0.841137	0.841385	0.842334	0.842855	0.831596
Streptomyces anulatus ATCC 11523	0.849048	0.848355	0.848277	0.855191	0.846563	0.844601	0.854511	0.85563	0.85147	0.848219	0.849839	0.842881	0.851096	0.848331	0.84958	0.847004	0.850105	0.851475	0.841579	1	0.852497	0.840717	0.851036	0.850307	0.849902	0.850478	0.849006	0.838797	0.847945	0.865354	0.902621	0.848521	0.852203	0.849635	0.849501	0.850871	0.848631	0.841062	0.85442	0.851255	0.84803	0.851051	0.85293	0.930654	0.850888	0.830182
Streptomyces sp. G11C	0.851724	0.850766	0.849781	0.85329	0.847343	0.848444	0.852163	0.855049	0.852206	0.849925	0.852829	0.843879	0.851204	0.851752	0.853132	0.846874	0.853149	0.852029	0.843403	0.852497	1	0.844202	0.852236	0.851926	0.853147	0.856614	0.851462	0.839704	0.850332	0.851567	0.854109	0.850791	0.960866	0.852837	0.852518	0.852527	0.852051	0.840566	0.852735	0.850904	0.850588	0.853381	0.851298	0.852421	0.850094	0.831233
Streptomyces harbinensis CGMCC 4.7047	0.841479	0.840048	0.838801	0.843072	0.844307	0.844429	0.841595	0.844209	0.838585	0.848408	0.84091	0.840162	0.845405	0.841115	0.841687	0.843586	0.841805	0.846388	0.840391	0.840717	0.844202	1	0.845763	0.841575	0.842213	0.841149	0.840863	0.839036	0.842626	0.840384	0.842643	0.840035	0.843403	0.842376	0.841602	0.841026	0.840263	0.84162	0.841679	0.839677	0.839399	0.842915	0.84331	0.841238	0.843121	0.831171
Streptomyces rimosus subsp. rimosus ATCC 10970	0.848979	0.847923	0.848393	0.85157	0.852335	0.847502	0.85156	0.854543	0.849049	0.853745	0.848992	0.842107	0.85429	0.848738	0.850014	0.847008	0.850044	0.862526	0.843259	0.851036	0.852236	0.845763	1	0.849921	0.85082	0.849485	0.849061	0.842639	0.849287	0.849275	0.852283	0.847402	0.852373	0.850338	0.850783	0.849945	0.848547	0.843986	0.850588	0.848578	0.848021	0.850273	0.849799	0.851707	0.862048	0.830555
Streptomyces bungoensis DSM 41781	0.854415	0.862025	0.862146	0.855444	0.84639	0.844746	0.851727	0.857327	0.859681	0.849001	0.863654	0.842107	0.848056	0.863631	0.869338	0.84349	0.864851	0.851747	0.842519	0.850307	0.851926	0.841575	0.849921	1	0.86625	0.86157	0.865939	0.840031	0.859895	0.848789	0.851018	0.862838	0.852048	0.863083	0.866792	0.875808	0.862908	0.840179	0.853367	0.859267	0.863451	0.863655	0.850772	0.851148	0.849447	0.830522
Streptomyces leeuwenhoekii DSM 42122	0.853503	0.861803	0.862181	0.855098	0.846772	0.845823	0.85131	0.856395	0.860345	0.851443	0.872844	0.842735	0.84944	0.868388	0.866273	0.844067	0.868716	0.852643	0.842609	0.849902	0.853147	0.842213	0.85082	0.86625	1	0.865499	0.86751	0.839593	0.86147	0.847999	0.850874	0.8647	0.852222	0.867835	0.860496	0.865961	0.862411	0.840356	0.852665	0.860522	0.864839	0.861705	0.851505	0.850143	0.850726	0.831638
Streptomyces sp. CHD11	0.851675	0.857912	0.857851	0.853266	0.847422	0.844063	0.850624	0.854429	0.856475	0.84808	0.865539	0.841808	0.846852	0.864416	0.861384	0.843198	0.87527	0.850078	0.839837	0.850478	0.856614	0.841149	0.849485	0.86157	0.865499	1	0.861077	0.837439	0.857177	0.847436	0.850222	0.859793	0.854354	0.881904	0.856392	0.859675	0.858809	0.838509	0.852364	0.857078	0.860243	0.858573	0.849639	0.850681	0.849053	0.830234
Streptomyces aurantiogriseus NRRL B-5416	0.852746	0.865553	0.866014	0.85372	0.846426	0.842584	0.850782	0.854876	0.861331	0.84781	0.864751	0.841125	0.846987	0.866162	0.870546	0.842352	0.864632	0.85092	0.839209	0.849006	0.851462	0.840863	0.849061	0.865939	0.86751	0.861077	1	0.839823	0.860396	0.847971	0.848631	0.869145	0.851682	0.862981	0.858704	0.86331	0.865231	0.839146	0.85241	0.86162	0.868682	0.860204	0.849735	0.849525	0.850025	0.828677
Streptomyces vitaminophilus DSM 41686	0.836872	0.836362	0.837833	0.838877	0.842003	0.844279	0.838623	0.840329	0.837251	0.844412	0.83964	0.840045	0.839565	0.838395	0.838968	0.84118	0.841668	0.841902	0.838184	0.838797	0.839704	0.839036	0.842639	0.840031	0.839593	0.837439	0.839823	1	0.84051	0.83902	0.838683	0.838757	0.838787	0.838126	0.838414	0.838952	0.83776	0.836024	0.839117	0.8378	0.837843	0.84001	0.840902	0.838863	0.840661	0.831581
Streptomyces nodosus ATCC 14899	0.850936	0.856611	0.855484	0.852107	0.847354	0.844059	0.8502	0.853455	0.860784	0.84876	0.858293	0.841674	0.846167	0.857319	0.859878	0.843052	0.85963	0.851571	0.839931	0.847945	0.850332	0.842626	0.849287	0.859895	0.86147	0.857177	0.860396	0.84051	1	0.847278	0.849548	0.857657	0.850428	0.857657	0.855324	0.86003	0.857665	0.84052	0.849857	0.856579	0.858162	0.858593	0.849901	0.84877	0.848588	0.828155
Streptomyces atroolivaceus NRRL ISP-5137	0.848644	0.848091	0.846827	0.852095	0.845427	0.844025	0.852672	0.853135	0.850404	0.845401	0.848461	0.842571	0.850606	0.847494	0.847558	0.84514	0.848729	0.850183	0.841198	0.865354	0.851567	0.840384	0.849275	0.848789	0.847999	0.847436	0.847971	0.83902	0.847278	1	0.864496	0.846652	0.851514	0.847465	0.846554	0.848307	0.848573	0.838776	0.853313	0.848417	0.846371	0.847903	0.851026	0.864771	0.849313	0.829439
Streptomyces californicus NRRL B-2098	0.85081	0.849457	0.849642	0.855971	0.847588	0.84679	0.85502	0.857042	0.851967	0.84997	0.850671	0.845026	0.852202	0.849564	0.851376	0.847149	0.850555	0.853056	0.8438	0.902621	0.854109	0.842643	0.852283	0.851018	0.850874	0.850222	0.848631	0.838683	0.849548	0.864496	1	0.849378	0.854198	0.851079	0.851184	0.851392	0.850181	0.842279	0.855784	0.850169	0.850072	0.852485	0.853769	0.901751	0.851783	0.829468
Streptomyces lincolnensis NRRL 2936	0.851269	0.872075	0.867982	0.851737	0.84702	0.843322	0.849512	0.85199	0.860327	0.846012	0.863358	0.840895	0.8468	0.86504	0.863094	0.842227	0.862764	0.849541	0.840372	0.848521	0.850791	0.840035	0.847402	0.862838	0.8647	0.859793	0.869145	0.838757	0.857657	0.846652	0.849378	1	0.850888	0.860158	0.857264	0.861252	0.870347	0.8392	0.851945	0.862146	0.868677	0.858765	0.849299	0.849026	0.847593	0.828323
Streptomyces albidoflavus NRRL B-1271	0.852236	0.850206	0.850085	0.853792	0.847755	0.848948	0.85217	0.855294	0.852868	0.850764	0.852942	0.843245	0.850579	0.852445	0.852751	0.847487	0.852172	0.852481	0.843442	0.852203	0.960866	0.843403	0.852373	0.852048	0.852222	0.854354	0.851682	0.838787	0.850428	0.851514	0.854198	0.850888	1	0.853098	0.85224	0.852473	0.851711	0.84079	0.852432	0.851295	0.850849	0.853403	0.851581	0.852808	0.850687	0.830544
Streptomyces sp. Vc74B-19	0.852507	0.858515	0.860118	0.854742	0.846328	0.845692	0.851536	0.85677	0.857295	0.849334	0.866229	0.843072	0.848302	0.865118	0.864642	0.844079	0.873965	0.852551	0.84045	0.849635	0.852837	0.842376	0.850338	0.863083	0.867835	0.881904	0.862981	0.838126	0.857657	0.847465	0.851079	0.860158	0.853098	1	0.859574	0.862447	0.859306	0.84073	0.852878	0.857664	0.860628	0.860598	0.849902	0.850245	0.85013	0.829478
Streptomyces seoulensis NRRL B-24310	0.851339	0.856154	0.856265	0.853919	0.845127	0.844481	0.851567	0.855543	0.85474	0.848612	0.858762	0.843143	0.847236	0.857835	0.861566	0.843515	0.858631	0.851133	0.840404	0.849501	0.852518	0.841602	0.850783	0.866792	0.860496	0.856392	0.858704	0.838414	0.855324	0.846554	0.851184	0.857264	0.85224	0.859574	1	0.866445	0.857618	0.83879	0.852375	0.85626	0.857672	0.857852	0.850279	0.850581	0.849193	0.829662
Streptomyces misionensis DSM 40306	0.853893	0.859831	0.860352	0.855306	0.847325	0.845878	0.851531	0.856094	0.857159	0.84961	0.862299	0.842234	0.848659	0.861582	0.866231	0.844339	0.862881	0.851438	0.840917	0.850871	0.852527	0.841026	0.849945	0.875808	0.865961	0.859675	0.86331	0.838952	0.86003	0.848307	0.851392	0.861252	0.852473	0.862447	0.866445	1	0.860784	0.83944	0.852985	0.858068	0.860434	0.860489	0.850453	0.851012	0.851216	0.829871
Streptomyces griseorubiginosus DSM 40469	0.852624	0.898641	0.871551	0.853647	0.844985	0.846013	0.850528	0.8534	0.859532	0.846878	0.861052	0.840339	0.84637	0.862535	0.863793	0.8424	0.861536	0.849061	0.839058	0.848631	0.852051	0.840263	0.848547	0.862908	0.862411	0.858809	0.865231	0.83776	0.857665	0.848573	0.850181	0.870347	0.851711	0.859306	0.857618	0.860784	1	0.839132	0.852337	0.859645	0.866068	0.858197	0.848754	0.849467	0.848385	0.827585
Streptomyces sulphureus DSM 40104	0.838739	0.838088	0.837913	0.839916	0.841043	0.84083	0.839121	0.84283	0.839669	0.845939	0.840444	0.837441	0.842064	0.839059	0.839045	0.839032	0.840566	0.843762	0.836356	0.841062	0.840566	0.84162	0.843986	0.840179	0.840356	0.838509	0.839146	0.836024	0.84052	0.838776	0.842279	0.8392	0.84079	0.84073	0.83879	0.83944	0.839132	1	0.840421	0.83951	0.837471	0.842208	0.839954	0.841527	0.842354	0.826911
Streptomyces venezuelae ATCC 10712	0.852911	0.851813	0.851657	0.86922	0.846331	0.846047	0.857408	0.86097	0.852916	0.847981	0.854036	0.844418	0.8504	0.852961	0.852333	0.845585	0.853072	0.852719	0.84226	0.85442	0.852735	0.841679	0.850588	0.853367	0.852665	0.852364	0.85241	0.839117	0.849857	0.853313	0.855784	0.851945	0.852432	0.852878	0.852375	0.852985	0.852337	0.840421	1	0.853585	0.85139	0.852803	0.853186	0.855564	0.8511	0.82753
Streptomyces bottropensis ATCC 25435	0.852534	0.859779	0.859482	0.852971	0.846119	0.843901	0.850911	0.854064	0.860441	0.845627	0.859237	0.842202	0.848032	0.859088	0.859428	0.843328	0.860114	0.849987	0.839811	0.851255	0.850904	0.839677	0.848578	0.859267	0.860522	0.857078	0.86162	0.8378	0.856579	0.848417	0.850169	0.862146	0.851295	0.857664	0.85626	0.858068	0.859645	0.83951	0.853585	1	0.861305	0.857777	0.848161	0.850293	0.847973	0.831162
Streptomyces caeruleatus NRRL B-24802	0.852634	0.866611	0.868064	0.853463	0.844715	0.842003	0.850559	0.853848	0.859767	0.846737	0.863201	0.840936	0.847001	0.866486	0.863222	0.842642	0.862697	0.849589	0.840462	0.84803	0.850588	0.839399	0.848021	0.863451	0.864839	0.860243	0.868682	0.837843	0.858162	0.846371	0.850072	0.868677	0.850849	0.860628	0.857672	0.860434	0.866068	0.837471	0.85139	0.861305	1	0.858767	0.848386	0.84933	0.848958	0.827728
Streptomyces jietaisiensis CGMCC 4.1859	0.852525	0.85769	0.857426	0.854632	0.847173	0.845199	0.850313	0.856291	0.858404	0.850243	0.860392	0.841075	0.848863	0.859553	0.862008	0.845439	0.862163	0.851514	0.841137	0.851051	0.853381	0.842915	0.850273	0.863655	0.861705	0.858573	0.860204	0.84001	0.858593	0.847903	0.852485	0.858765	0.853403	0.860598	0.857852	0.860489	0.858197	0.842208	0.852803	0.857777	0.858767	1	0.850613	0.851827	0.850954	0.830614
Streptomyces clavuligerus ATCC 27064	0.848499	0.847478	0.848141	0.853243	0.847375	0.84657	0.852238	0.856238	0.848759	0.849271	0.849348	0.842895	0.848831	0.848778	0.851286	0.846471	0.849568	0.850678	0.841385	0.85293	0.851298	0.84331	0.849799	0.850772	0.851505	0.849639	0.849735	0.840902	0.849901	0.851026	0.853769	0.849299	0.851581	0.849902	0.850279	0.850453	0.848754	0.839954	0.853186	0.848161	0.848386	0.850613	1	0.853491	0.849604	0.829225
Streptomyces griseus DSM 40236	0.850092	0.849053	0.849202	0.855177	0.847165	0.845795	0.854527	0.856262	0.851524	0.847936	0.850305	0.843438	0.851295	0.849601	0.850451	0.846951	0.851052	0.852127	0.842334	0.930654	0.852421	0.841238	0.851707	0.851148	0.850143	0.850681	0.849525	0.838863	0.84877	0.864771	0.901751	0.849026	0.852808	0.850245	0.850581	0.851012	0.849467	0.841527	0.855564	0.850293	0.84933	0.851827	0.853491	1	0.85186	0.8303
Streptomyces niger NRRL B-3857	0.849081	0.847985	0.848568	0.852178	0.850706	0.847398	0.851819	0.852713	0.849181	0.852698	0.850133	0.842646	0.852992	0.847961	0.850505	0.846639	0.850079	0.859741	0.842855	0.850888	0.850094	0.843121	0.862048	0.849447	0.850726	0.849053	0.850025	0.840661	0.848588	0.849313	0.851783	0.847593	0.850687	0.85013	0.849193	0.851216	0.848385	0.842354	0.8511	0.847973	0.848958	0.850954	0.849604	0.85186	1	0.831654
Catenulispora acidiphila DSM 44928	0.827358	0.828538	0.826554	0.829413	0.832743	0.831298	0.829942	0.832122	0.827902	0.834917	0.830206	0.83248	0.831826	0.830104	0.832604	0.831261	0.830627	0.831564	0.831596	0.830182	0.831233	0.831171	0.830555	0.830522	0.831638	0.830234	0.828677	0.831581	0.828155	0.829439	0.829468	0.828323	0.830544	0.829478	0.829662	0.829871	0.827585	0.826911	0.82753	0.831162	0.827728	0.830614	0.829225	0.8303	0.831654	1
(B) Alignment coverage
	Streptomyces indicus CGMCC 4.5727	Streptomyces pseudovenezuelae DSM 40212	Streptomyces antibioticus DSM 40234	Streptomyces laurentii ATCC 31255	Streptomyces melanosporofaciens DSM 40318	Streptomyces guanduensis CGMCC 4.2022	Streptomyces yangpuensis fd2-tb	Streptomyces fradiae DSM 40063	Streptomyces avermitilis MA-4680	Streptomyces radiopugnans CGMCC 4.3519	Streptomyces ambofaciens ATCC 23877	Streptomyces purpeofuscus NRRL B-1817	Streptomyces varsoviensis NRRL B-3589	Streptomyces iakyrus NRRL-ISP 5482	Streptomyces longwoodensis DSM 41677	Streptomyces paucisporeus CGMCC 4.2025	Streptomyces emeiensis CGMCC 4.3504	Streptomyces noursei ATCC 11455	Kitasatospora setae KM-6054	Streptomyces anulatus ATCC 11523	Streptomyces sp. G11C	Streptomyces harbinensis CGMCC 4.7047	Streptomyces rimosus subsp. rimosus ATCC 10970	Streptomyces bungoensis DSM 41781	Streptomyces leeuwenhoekii DSM 42122	Streptomyces sp. CHD11	Streptomyces aurantiogriseus NRRL B-5416	Streptomyces vitaminophilus DSM 41686	Streptomyces nodosus ATCC 14899	Streptomyces atroolivaceus NRRL ISP-5137	Streptomyces californicus NRRL B-2098	Streptomyces lincolnensis NRRL 2936	Streptomyces albidoflavus NRRL B-1271	Streptomyces sp. Vc74B-19	Streptomyces seoulensis NRRL B-24310	Streptomyces misionensis DSM 40306	Streptomyces griseorubiginosus DSM 40469	Streptomyces sulphureus DSM 40104	Streptomyces venezuelae ATCC 10712	Streptomyces bottropensis ATCC 25435	Streptomyces caeruleatus NRRL B-24802	Streptomyces jietaisiensis CGMCC 4.1859	Streptomyces clavuligerus ATCC 27064	Streptomyces griseus DSM 40236	Streptomyces niger NRRL B-3857	Catenulispora acidiphila DSM 44928
Streptomyces indicus CGMCC 4.5727	1	0.246146	0.25873	0.204343	0.162745	0.120618	0.19022	0.178236	0.246226	0.135004	0.235165	0.0921686	0.17552	0.244078	0.236613	0.120719	0.205773	0.167551	0.0846938	0.22801	0.178816	0.089105	0.18212	0.220412	0.226068	0.204888	0.238534	0.0678189	0.190877	0.183743	0.213973	0.251421	0.189756	0.228737	0.206409	0.213479	0.241456	0.0879364	0.237795	0.222252	0.247636	0.20257	0.162123	0.217903	0.188212	0.035058
Streptomyces pseudovenezuelae DSM 40212	0.210103	1	0.543161	0.170777	0.158882	0.115919	0.157815	0.151107	0.38054	0.117086	0.362265	0.0802236	0.14333	0.447204	0.377423	0.120327	0.295564	0.15033	0.0750486	0.181339	0.156089	0.0796677	0.149233	0.373563	0.345084	0.314931	0.458147	0.0643447	0.273117	0.16122	0.173205	0.563743	0.161384	0.32843	0.290416	0.32258	0.694214	0.0704462	0.199309	0.359533	0.47979	0.271178	0.140057	0.177533	0.164759	0.0312387
Streptomyces antibioticus DSM 40234	0.209827	0.516064	1	0.170195	0.145768	0.1093	0.156655	0.149876	0.376575	0.11196	0.352145	0.0798434	0.140422	0.421531	0.3689	0.110962	0.288846	0.139478	0.0760997	0.178194	0.155787	0.0788439	0.145659	0.354295	0.332093	0.301796	0.443219	0.0624159	0.26837	0.161227	0.167792	0.495592	0.158977	0.31376	0.276752	0.307937	0.517054	0.0684315	0.196385	0.332254	0.458644	0.255168	0.130961	0.172058	0.15379	0.0298762
Streptomyces laurentii ATCC 31255	0.209317	0.204944	0.21497	1	0.160475	0.132143	0.211417	0.242161	0.204261	0.15155	0.208428	0.111932	0.179592	0.209402	0.219903	0.134633	0.19133	0.187345	0.108092	0.245688	0.192904	0.102642	0.188674	0.214161	0.210993	0.185215	0.20576	0.0760527	0.178253	0.207161	0.244086	0.204517	0.198694	0.20377	0.197321	0.224272	0.202611	0.0929262	0.402546	0.195129	0.202424	0.190958	0.201922	0.246087	0.184057	0.0371308
Streptomyces melanosporofaciens DSM 40318	0.124339	0.142212	0.137324	0.119691	1	0.103263	0.116231	0.11152	0.136881	0.121337	0.13529	0.0713751	0.177949	0.139546	0.13501	0.104841	0.119238	0.159467	0.0641167	0.139493	0.117238	0.0842739	0.166481	0.137641	0.13617	0.121388	0.139067	0.0648436	0.127531	0.124561	0.131675	0.143853	0.119126	0.137365	0.128779	0.137615	0.138822	0.0697215	0.132803	0.124857	0.139449	0.129084	0.119239	0.136811	0.172777	0.025125
Streptomyces guanduensis CGMCC 4.2022	0.120726	0.135927	0.134894	0.129118	0.13528	1	0.121828	0.126615	0.124938	0.132086	0.137025	0.105578	0.137999	0.13312	0.157107	0.315899	0.127349	0.145875	0.112122	0.131083	0.128776	0.0982723	0.142119	0.15411	0.136631	0.121154	0.131422	0.0903786	0.11612	0.108522	0.13121	0.128139	0.130233	0.137856	0.140443	0.158689	0.144028	0.0760175	0.127703	0.118559	0.126707	0.142908	0.108388	0.130421	0.139207	0.0505427
Streptomyces yangpuensis fd2-tb	0.204681	0.198944	0.20785	0.222084	0.163698	0.130972	1	0.208536	0.197395	0.153027	0.204994	0.118934	0.17759	0.208991	0.209843	0.133368	0.185349	0.181866	0.100837	0.227568	0.180491	0.101285	0.184975	0.207163	0.197369	0.173369	0.205696	0.0768897	0.165568	0.197804	0.223763	0.201011	0.184337	0.195048	0.1933	0.199092	0.202298	0.0876551	0.26787	0.188101	0.197975	0.181891	0.175298	0.23025	0.178751	0.0364423
Streptomyces fradiae DSM 40063	0.209704	0.208284	0.217435	0.278144	0.171737	0.148836	0.228018	1	0.213139	0.184562	0.22968	0.111288	0.193469	0.23092	0.243799	0.141466	0.223895	0.188243	0.108738	0.254769	0.215238	0.121492	0.196162	0.234373	0.243957	0.220159	0.220723	0.0956004	0.18858	0.225338	0.258026	0.216096	0.217947	0.232629	0.210479	0.227666	0.214519	0.106128	0.295911	0.204567	0.213915	0.20826	0.213527	0.25426	0.197035	0.0387641
Streptomyces avermitilis MA-4680	0.222151	0.402231	0.418939	0.17991	0.161643	0.112621	0.165512	0.163444	1	0.119174	0.339242	0.0786651	0.16275	0.388136	0.342358	0.11456	0.281629	0.15863	0.075113	0.197449	0.162002	0.0821546	0.163589	0.361638	0.328047	0.289108	0.403656	0.0611151	0.350526	0.176796	0.187688	0.408885	0.165243	0.302338	0.279146	0.324432	0.393944	0.073396	0.204508	0.36678	0.403552	0.296975	0.146164	0.192605	0.173702	0.0275301
Streptomyces radiopugnans CGMCC 4.3519	0.183091	0.186031	0.187228	0.200646	0.215384	0.178973	0.192871	0.212742	0.179139	1	0.214379	0.12924	0.206768	0.201902	0.2198	0.172069	0.205409	0.215089	0.128047	0.202204	0.197589	0.175207	0.222132	0.219904	0.228169	0.203799	0.203631	0.125194	0.173216	0.184129	0.200972	0.192587	0.196575	0.228563	0.193246	0.214717	0.192697	0.137343	0.2016	0.183487	0.191056	0.202806	0.171888	0.206497	0.215189	0.0494687
Streptomyces ambofaciens ATCC 23877	0.230531	0.416048	0.42566	0.199465	0.173589	0.134205	0.186756	0.191368	0.368596	0.154959	1	0.0966538	0.165925	0.468755	0.40945	0.130862	0.394515	0.170275	0.0921855	0.225458	0.205533	0.103407	0.181664	0.389537	0.488482	0.408519	0.423207	0.0796742	0.302398	0.21361	0.217567	0.442159	0.210716	0.43414	0.321519	0.354308	0.404869	0.0867754	0.222725	0.33309	0.427455	0.315429	0.159557	0.226124	0.190412	0.0358432
Streptomyces purpeofuscus NRRL B-1817	0.0811669	0.0827674	0.0867003	0.0962291	0.0822704	0.0928929	0.0973379	0.0832978	0.0767827	0.083921	0.0868278	1	0.0850361	0.0833134	0.0973302	0.0941357	0.0800939	0.0958693	0.261963	0.0913357	0.0875301	0.0659703	0.0940504	0.0959643	0.0883536	0.0766377	0.0811893	0.0652009	0.0741911	0.0726907	0.0885181	0.0793208	0.0926651	0.0864405	0.0888415	0.0998294	0.0866818	0.0482117	0.102687	0.0725136	0.0805719	0.0834387	0.0745743	0.0906736	0.0886668	0.0400819
Streptomyces varsoviensis NRRL B-3589	0.168027	0.160751	0.165759	0.16784	0.222971	0.13199	0.157998	0.157418	0.172688	0.145954	0.162035	0.0924403	1	0.164119	0.164885	0.133625	0.148853	0.210238	0.087547	0.182505	0.15321	0.102883	0.255833	0.166269	0.165178	0.144933	0.158921	0.0801237	0.142479	0.149164	0.179905	0.162047	0.160888	0.155526	0.159044	0.171152	0.161504	0.0994707	0.178915	0.150486	0.160411	0.157588	0.14681	0.181795	0.222945	0.0307138
Streptomyces iakyrus NRRL-ISP 5482	0.220021	0.472282	0.468544	0.184277	0.164646	0.119892	0.175082	0.176923	0.387796	0.1342	0.431047	0.0852813	0.15454	1	0.38838	0.114066	0.364702	0.157205	0.0794237	0.204138	0.177063	0.0881388	0.170475	0.395039	0.400752	0.393032	0.473747	0.0662732	0.288443	0.180479	0.19484	0.505422	0.174928	0.398158	0.29896	0.329325	0.4603	0.0772284	0.205174	0.365271	0.492833	0.279779	0.147477	0.198071	0.179461	0.0312021
Streptomyces longwoodensis DSM 41677	0.232781	0.43501	0.447512	0.211201	0.173851	0.154425	0.19186	0.203859	0.373316	0.159447	0.410918	0.108733	0.169448	0.42387	1	0.152799	0.349166	0.181232	0.109222	0.21523	0.196761	0.105584	0.183146	0.441789	0.398193	0.361874	0.476312	0.0853592	0.302192	0.193556	0.210289	0.426472	0.200574	0.389173	0.349452	0.382649	0.436302	0.0880844	0.235384	0.339283	0.424593	0.331338	0.162316	0.215887	0.194852	0.0391433
Streptomyces paucisporeus CGMCC 4.2025	0.121663	0.142071	0.137893	0.132461	0.138297	0.318084	0.124914	0.121178	0.127967	0.127868	0.134536	0.107731	0.140675	0.127527	0.156528	1	0.124301	0.144082	0.110005	0.133362	0.12376	0.0934832	0.143964	0.153347	0.134791	0.120672	0.13127	0.0850952	0.119393	0.118084	0.129501	0.127334	0.1254	0.141107	0.135148	0.154121	0.14134	0.0718163	0.135003	0.118719	0.125742	0.133208	0.109259	0.133859	0.13768	0.0464734
Streptomyces emeiensis CGMCC 4.3504	0.237622	0.399863	0.411294	0.215694	0.180224	0.146928	0.198915	0.219752	0.360464	0.174903	0.464736	0.105027	0.179558	0.4672	0.409846	0.142427	1	0.185905	0.100379	0.23333	0.224559	0.122349	0.188557	0.400041	0.444552	0.526099	0.422039	0.0920924	0.314335	0.224859	0.234875	0.426729	0.231799	0.5092	0.334036	0.349021	0.395713	0.0961558	0.234503	0.338638	0.412831	0.331066	0.180239	0.234962	0.197854	0.0377324
Streptomyces noursei ATCC 11455	0.14045	0.147632	0.144167	0.153311	0.174963	0.122171	0.141679	0.134116	0.147382	0.132945	0.145603	0.0912554	0.184091	0.146186	0.154419	0.119841	0.134948	1	0.0857087	0.155458	0.139032	0.0920646	0.290534	0.15587	0.15284	0.132344	0.145259	0.0724968	0.130606	0.13052	0.153796	0.149182	0.141023	0.142418	0.141515	0.157658	0.148197	0.083436	0.15693	0.137651	0.148209	0.139025	0.129666	0.155155	0.252438	0.0317955
Kitasatospora setae KM-6054	0.0793413	0.0823666	0.0879056	0.0988542	0.0786176	0.104942	0.0877903	0.0865804	0.0779917	0.0884493	0.0880956	0.278671	0.0856713	0.0825397	0.104003	0.102253	0.0814313	0.0957851	1	0.0897023	0.0918057	0.0693116	0.0910691	0.0973709	0.0915944	0.07908	0.0868309	0.0669934	0.0751283	0.0712891	0.0893803	0.0819048	0.0955855	0.0921041	0.093192	0.104375	0.0877245	0.0534379	0.0971854	0.0780074	0.0803747	0.0870156	0.0730973	0.0914556	0.0894167	0.0467888
Streptomyces anulatus ATCC 11523	0.212059	0.197586	0.204353	0.22307	0.169807	0.121804	0.196695	0.201391	0.203537	0.138667	0.213901	0.0964601	0.177306	0.210616	0.203468	0.123071	0.187921	0.17248	0.0890551	1	0.201642	0.0988497	0.178011	0.196261	0.200468	0.187614	0.201562	0.0711299	0.176285	0.38433	0.630834	0.208054	0.210064	0.204805	0.191574	0.191246	0.198114	0.0848786	0.265727	0.185965	0.201898	0.175309	0.196661	0.742244	0.182621	0.0288832
Streptomyces sp. G11C	0.213897	0.218742	0.229782	0.225265	0.183555	0.153901	0.200646	0.21883	0.214784	0.174276	0.250797	0.118894	0.191439	0.234959	0.239236	0.146891	0.23261	0.198398	0.117225	0.259344	1	0.126549	0.198208	0.237925	0.245385	0.228953	0.218457	0.0941541	0.193919	0.21288	0.259416	0.228964	0.839519	0.249437	0.232542	0.229916	0.216274	0.128146	0.240223	0.210212	0.219709	0.221953	0.19551	0.262557	0.210251	0.0397606
Streptomyces harbinensis CGMCC 4.7047	0.126351	0.132348	0.137857	0.142087	0.156412	0.139225	0.133475	0.146424	0.12912	0.183192	0.149579	0.106225	0.152392	0.138646	0.152183	0.131531	0.150236	0.155737	0.104914	0.150712	0.150015	1	0.161147	0.150066	0.148757	0.13822	0.136154	0.0982066	0.125442	0.126301	0.152778	0.132117	0.158876	0.154285	0.142371	0.155463	0.137339	0.0968338	0.143004	0.12583	0.132144	0.144654	0.135993	0.152079	0.156801	0.0432527
Streptomyces rimosus subsp. rimosus ATCC 10970	0.157716	0.151407	0.155539	0.159509	0.188705	0.122965	0.148871	0.144385	0.15702	0.141843	0.160484	0.0924874	0.23143	0.163773	0.161215	0.123706	0.141404	0.300151	0.0841863	0.165753	0.143497	0.0984157	1	0.165383	0.16262	0.139155	0.15694	0.0754086	0.13166	0.142599	0.169155	0.156878	0.148007	0.151966	0.149225	0.166536	0.152699	0.0864148	0.166274	0.142949	0.158636	0.147225	0.1311	0.167308	0.283654	0.0329518
Streptomyces bungoensis DSM 41781	0.215673	0.428239	0.427476	0.204577	0.176282	0.150662	0.188387	0.194921	0.392211	0.158662	0.388824	0.106629	0.169949	0.428811	0.439406	0.148886	0.338974	0.181948	0.101705	0.206486	0.194627	0.103554	0.186867	1	0.386724	0.347732	0.43082	0.0809046	0.32422	0.184449	0.204651	0.412911	0.197034	0.364211	0.412019	0.49048	0.420428	0.0876129	0.219677	0.329132	0.41294	0.322659	0.155911	0.20423	0.191298	0.0402108
Streptomyces leeuwenhoekii DSM 42122	0.22901	0.409545	0.414821	0.208659	0.18055	0.138285	0.185811	0.210048	0.368329	0.170431	0.504786	0.101635	0.174789	0.450356	0.410014	0.135487	0.389977	0.184704	0.0990458	0.218352	0.20781	0.106271	0.190227	0.400364	1	0.394249	0.43322	0.0883688	0.310782	0.211827	0.214548	0.43917	0.210458	0.40623	0.328597	0.368765	0.401141	0.0933504	0.229436	0.332439	0.428493	0.315493	0.170423	0.215394	0.198303	0.0357502
Streptomyces sp. CHD11	0.217254	0.391225	0.394593	0.191726	0.168472	0.128352	0.170845	0.198416	0.339779	0.159343	0.441883	0.0922778	0.160533	0.462322	0.39003	0.126962	0.48308	0.16741	0.0895097	0.213901	0.202955	0.103358	0.170385	0.37682	0.412673	1	0.408927	0.0820619	0.296003	0.192826	0.20495	0.413018	0.200355	0.587119	0.311855	0.332424	0.38062	0.0856315	0.214229	0.326979	0.400125	0.315991	0.161265	0.212396	0.177833	0.0346291
Streptomyces aurantiogriseus NRRL B-5416	0.184993	0.416267	0.423848	0.155784	0.141166	0.101832	0.148255	0.145493	0.346978	0.116447	0.334813	0.0715004	0.128746	0.407584	0.37548	0.101016	0.283438	0.134392	0.071884	0.168078	0.141636	0.0744666	0.140547	0.34146	0.331664	0.299089	1	0.0571922	0.25445	0.148057	0.162165	0.447661	0.143062	0.304236	0.261475	0.288236	0.400382	0.0651121	0.179266	0.33721	0.424433	0.24324	0.120494	0.161711	0.141901	0.0269136
Streptomyces vitaminophilus DSM 41686	0.0867869	0.0964666	0.0984883	0.0950109	0.10861	0.115553	0.0914429	0.103981	0.0866836	0.118132	0.104008	0.094746	0.107105	0.0940819	0.111031	0.108051	0.102054	0.110674	0.0915141	0.0978707	0.100727	0.0886275	0.111431	0.105807	0.111632	0.0990362	0.0943701	1	0.0916201	0.0858612	0.10016	0.0935426	0.105037	0.109997	0.103496	0.108564	0.093534	0.0634481	0.0964335	0.085641	0.0901109	0.10329	0.0885289	0.101386	0.107886	0.0343639
Streptomyces nodosus ATCC 14899	0.203597	0.341294	0.35297	0.185614	0.178047	0.123748	0.164124	0.170964	0.414404	0.136234	0.329035	0.0898617	0.15875	0.341306	0.327636	0.126362	0.290343	0.16619	0.085541	0.202177	0.172918	0.0943597	0.162164	0.353425	0.327235	0.297759	0.349958	0.0763671	1	0.172226	0.186031	0.351111	0.179208	0.314252	0.298726	0.331979	0.336279	0.0796266	0.198001	0.307547	0.340661	0.314262	0.163358	0.192925	0.167092	0.0319923
Streptomyces atroolivaceus NRRL ISP-5137	0.184011	0.189153	0.199093	0.202534	0.163274	0.108583	0.184097	0.191804	0.196242	0.135967	0.218222	0.0826639	0.156042	0.200505	0.197029	0.11734	0.195004	0.155932	0.0762094	0.413842	0.178226	0.0891997	0.164904	0.188777	0.209411	0.182116	0.191186	0.0671934	0.161702	1	0.360966	0.197254	0.179922	0.199183	0.177771	0.179762	0.187114	0.0836712	0.236521	0.178061	0.190365	0.175782	0.170592	0.398976	0.172903	0.0273997
Streptomyces californicus NRRL B-2098	0.226139	0.214455	0.218661	0.251833	0.182146	0.138546	0.219776	0.231776	0.219855	0.156614	0.234559	0.106231	0.198611	0.228433	0.225903	0.135803	0.214958	0.193904	0.100835	0.716848	0.2292	0.113868	0.206435	0.221038	0.223833	0.204274	0.220987	0.0827188	0.184324	0.380933	1	0.217801	0.240673	0.222672	0.215481	0.21702	0.214396	0.0985688	0.284783	0.20607	0.212329	0.197904	0.216218	0.700743	0.197524	0.0344834
Streptomyces lincolnensis NRRL 2936	0.200478	0.526631	0.487275	0.159202	0.150135	0.102084	0.148958	0.146454	0.361369	0.113232	0.359656	0.0718217	0.134975	0.447078	0.345656	0.100746	0.294657	0.141908	0.069715	0.178376	0.152628	0.0742932	0.144447	0.336481	0.345686	0.310587	0.460266	0.0582868	0.262476	0.157057	0.164327	1	0.153435	0.319872	0.263121	0.297172	0.497248	0.0664735	0.18455	0.358006	0.476349	0.250225	0.128485	0.171503	0.155649	0.0265667
Streptomyces albidoflavus NRRL B-1271	0.220384	0.219586	0.227669	0.22528	0.181089	0.151118	0.198964	0.215141	0.212712	0.168341	0.249646	0.122209	0.195188	0.225376	0.236782	0.14451	0.233128	0.195388	0.118503	0.262321	0.815111	0.130127	0.198493	0.233864	0.241287	0.219448	0.214241	0.0953288	0.19513	0.208657	0.264482	0.223482	1	0.244862	0.234757	0.2281	0.218811	0.129135	0.243436	0.20835	0.216199	0.220289	0.193733	0.266566	0.210639	0.0396511
Streptomyces sp. Vc74B-19	0.246623	0.414861	0.417139	0.214483	0.193854	0.148503	0.195442	0.213183	0.361307	0.181712	0.477498	0.105833	0.175165	0.476233	0.426512	0.150961	0.47543	0.183184	0.106006	0.23743	0.224834	0.117313	0.189202	0.401319	0.432369	0.596998	0.422964	0.0926777	0.317656	0.214445	0.227169	0.432523	0.227319	1	0.340634	0.362321	0.409124	0.0938148	0.243188	0.344135	0.423928	0.348233	0.176897	0.231283	0.204863	0.0412179
Streptomyces seoulensis NRRL B-24310	0.266062	0.438566	0.439876	0.248304	0.217269	0.18087	0.231561	0.230596	0.398814	0.183672	0.42277	0.130039	0.21415	0.427496	0.457859	0.172854	0.372862	0.217611	0.128229	0.265514	0.250586	0.129419	0.222114	0.542762	0.418122	0.379101	0.434589	0.10425	0.361001	0.228813	0.262813	0.425349	0.260549	0.407234	1	0.507527	0.430992	0.111444	0.264961	0.346668	0.41312	0.365834	0.207754	0.261123	0.233833	0.0472111
Streptomyces misionensis DSM 40306	0.207293	0.366968	0.368703	0.212598	0.174903	0.153953	0.179665	0.187896	0.349172	0.153736	0.350958	0.110076	0.173604	0.354749	0.377677	0.148494	0.293483	0.182629	0.108188	0.199673	0.186639	0.106459	0.186732	0.486732	0.35348	0.304419	0.360889	0.0823786	0.30222	0.174299	0.199396	0.361887	0.19071	0.326306	0.382328	1	0.365086	0.0867462	0.21473	0.28795	0.359247	0.290696	0.165165	0.200883	0.185521	0.040815
Streptomyces griseorubiginosus DSM 40469	0.201358	0.678241	0.531682	0.164949	0.151527	0.120002	0.156784	0.15205	0.364124	0.118491	0.34442	0.0820846	0.140689	0.42583	0.369835	0.116954	0.285766	0.147433	0.0780914	0.17764	0.150778	0.0807698	0.147044	0.358311	0.330226	0.299345	0.430526	0.0609532	0.262912	0.155813	0.169173	0.520042	0.157114	0.316436	0.278834	0.313542	1	0.0696961	0.190584	0.34081	0.444802	0.259397	0.135783	0.171827	0.159298	0.0329843
Streptomyces sulphureus DSM 40104	0.101871	0.0956092	0.0977514	0.105093	0.105718	0.0879847	0.0943707	0.104496	0.0942409	0.117318	0.102547	0.0634217	0.120371	0.0992484	0.103722	0.0825511	0.0964623	0.115308	0.066082	0.105725	0.124105	0.0791103	0.115598	0.103726	0.106754	0.0935544	0.0972607	0.0574377	0.086481	0.0967887	0.108045	0.0965752	0.128808	0.100799	0.100158	0.103491	0.0968188	1	0.10868	0.0918525	0.0977527	0.10315	0.0893946	0.108339	0.122065	0.0248431
Streptomyces venezuelae ATCC 10712	0.237854	0.233558	0.242215	0.393077	0.173866	0.12762	0.249006	0.25157	0.226727	0.148688	0.227258	0.116635	0.186939	0.227664	0.239318	0.133989	0.203121	0.187257	0.103767	0.285785	0.200874	0.100874	0.192049	0.224559	0.226544	0.202086	0.231206	0.0753758	0.185676	0.236235	0.269529	0.231503	0.209657	0.225607	0.205606	0.221192	0.228594	0.0938377	1	0.212839	0.227629	0.199321	0.211512	0.279894	0.19706	0.0366825
Streptomyces bottropensis ATCC 25435	0.204197	0.386993	0.376408	0.175017	0.150147	0.108831	0.16061	0.159746	0.373503	0.124305	0.312183	0.0756532	0.144426	0.372292	0.316852	0.108228	0.269427	0.150872	0.0765054	0.18371	0.16146	0.081529	0.151659	0.309038	0.301509	0.283317	0.399483	0.0614868	0.264909	0.163357	0.179144	0.412505	0.164821	0.293247	0.247095	0.272452	0.37548	0.0728472	0.1955	1	0.385496	0.265512	0.150725	0.18494	0.168727	0.0261648
Streptomyces caeruleatus NRRL B-24802	0.198008	0.449449	0.452199	0.15801	0.145943	0.101224	0.147115	0.145378	0.357646	0.112644	0.34866	0.0731569	0.133983	0.437153	0.345089	0.0997625	0.285852	0.141373	0.0686024	0.173579	0.146865	0.0745142	0.146471	0.337438	0.338218	0.301726	0.437595	0.0563044	0.255371	0.151992	0.160643	0.477671	0.148847	0.314385	0.256266	0.295823	0.426486	0.0674707	0.181965	0.335493	1	0.237533	0.127039	0.166688	0.150954	0.0275947
Streptomyces jietaisiensis CGMCC 4.1859	0.216994	0.340321	0.337042	0.199694	0.180986	0.152947	0.181077	0.189613	0.352596	0.160189	0.344682	0.101495	0.176336	0.33247	0.360773	0.141587	0.307106	0.177661	0.0994996	0.201917	0.198763	0.109277	0.18211	0.353227	0.333615	0.319225	0.335971	0.086462	0.315606	0.188025	0.200591	0.336154	0.20318	0.345974	0.30402	0.320687	0.333201	0.0953805	0.213461	0.309565	0.31822	1	0.167615	0.201622	0.188985	0.0396127
Streptomyces clavuligerus ATCC 27064	0.156129	0.158017	0.155512	0.189836	0.1503	0.104288	0.15689	0.174776	0.156014	0.122057	0.156747	0.0815515	0.147686	0.157554	0.158888	0.104404	0.15031	0.148967	0.0751437	0.203635	0.157402	0.0923592	0.145788	0.153445	0.162014	0.146463	0.149623	0.0666225	0.147489	0.164046	0.197023	0.155177	0.160642	0.158001	0.155215	0.163805	0.156802	0.0743136	0.203642	0.157987	0.153005	0.150688	1	0.201147	0.142215	0.0265112
Streptomyces griseus DSM 40236	0.207753	0.198301	0.202276	0.229049	0.170729	0.124235	0.204015	0.20604	0.203534	0.14517	0.219925	0.0981677	0.181056	0.209493	0.209219	0.126634	0.193991	0.176471	0.0930779	0.7609	0.209271	0.102253	0.184197	0.198995	0.202722	0.190976	0.198801	0.075537	0.172446	0.379837	0.63216	0.205065	0.218829	0.204517	0.193141	0.197241	0.196447	0.0891637	0.26679	0.191916	0.198756	0.179453	0.19914	1	0.182427	0.0309305
Streptomyces niger NRRL B-3857	0.182506	0.187172	0.183885	0.174236	0.219289	0.134867	0.161086	0.162392	0.18669	0.153861	0.188351	0.0976329	0.225827	0.193049	0.192055	0.13247	0.166141	0.292019	0.0925555	0.190405	0.17044	0.107227	0.317615	0.189575	0.189821	0.162627	0.177424	0.081751	0.151903	0.167417	0.181232	0.189283	0.175868	0.184245	0.175907	0.185265	0.18523	0.102174	0.191039	0.178079	0.183066	0.171075	0.143198	0.18554	1	0.0371378
Catenulispora acidiphila DSM 44928	0.0275573	0.0287676	0.0289575	0.028493	0.0258498	0.0396935	0.0266216	0.0258981	0.0239852	0.0286721	0.0287409	0.0357768	0.0252191	0.0272082	0.031275	0.036247	0.0256841	0.0298154	0.0392594	0.0244114	0.026128	0.0239766	0.0299096	0.0323022	0.0277405	0.0256709	0.0272782	0.0211081	0.0235763	0.0215062	0.0256475	0.0261892	0.0268362	0.0300495	0.0287899	0.03304	0.0310904	0.0168568	0.0288271	0.0223854	0.0271273	0.0290678	0.0216392	0.0255007	0.0301048	1

## Sheet: Table S4. Annotation proteases
Table S4. Annotation and selection of proteases
Annotation and selection of proteases for:
(A) Streptomyces sp. G11C
(B) Streptomyces sp. CHD11
(C) Streptomyces sp. Vc74B-19
(A) Streptomyces sp. G11C
qpid	length_bp	prokka	eggnog	pannzer2	Blast - NCBI
G11C_00010	612	Lipoprotein signal peptidase	This protein specifically catalyzes the removal of signal peptides from prolipoproteins (By similarity)	Lipoprotein signal peptidase	MULTISPECIES: signal peptidase II
G11C_00026	2055	Penicillin-binding protein PbpB	penicillin-binding protein	Peptidoglycan synthetase FtsI	penicillin-binding protein 2 [Streptomyces sp. CNQ431]
G11C_00076	738	hypothetical protein	rhomboid family	Rhomboid protease GluP	rhomboid family intramembrane serine protease
G11C_00091	1221	Putative L,D-transpeptidase LppS	ErfK YbiS YcfS YnhG family protein	Lipoprotein-anchoring transpeptidase ErfK/SrfK	MULTISPECIES: L,D-transpeptidase
G11C_00115	1542	putative cytosol aminopeptidase	Presumably involved in the processing and regular turnover of intracellular proteins. Catalyzes the removal of unsubstituted N-terminal amino acids from various peptides (By similarity)	Leucyl aminopeptidase	MULTISPECIES: leucyl aminopeptidase
G11C_00235	1542	hypothetical protein	protease	Peptidase S8	MULTISPECIES: S8 family serine peptidase
G11C_00267	4284	hypothetical protein	Inherit from bactNOG: serine threonine protein kinase	Trypsin-like peptidase domain-containing protein	serine protease
G11C_00334	1257	L,D-transpeptidase 2	ErfK YbiS YcfS YnhG family protein	Lipoprotein-anchoring transpeptidase ErfK/SrfK	MULTISPECIES: L,D-transpeptidase
G11C_00399	618	hypothetical protein	(LipO)protein	Murein L,D-transpeptidase	murein L,D-transpeptidase
G11C_00441	1251	hypothetical protein	d-alanyl-d-alanine carboxypeptidase	D-alanyl-D-alanine carboxypeptidase DacD	D-alanyl-D-alanine carboxypeptidase
G11C_00445	651	Extracellular small neutral protease	extracellular small neutral protease	Extracellular small neutral protease	MULTISPECIES: snapalysin
G11C_00456	834	hypothetical protein		Trypsin-like peptidase domain-containing protein	trypsin-like peptidase domain-containing protein
G11C_00498	1725	hypothetical protein	peptidase	Glycyl-glycine endopeptidase LytM	peptidoglycan DD-metalloendopeptidase family protein
G11C_00559	558	hypothetical protein	secreted protein	L,D-transpeptidase	L,D-transpeptidase
G11C_00564	1074	hypothetical protein	peptidase M23	Protease LasA	MULTISPECIES: peptidoglycan DD-metalloendopeptidase family protein
G11C_00595	837	Methionine aminopeptidase 1	Removes the N-terminal methionine from nascent proteins (By similarity)	Type I methionyl aminopeptidase	MULTISPECIES: type I methionyl aminopeptidase
G11C_00632	1257	Protease HtpX	Peptidase family M48	Zn-dependent protease with chaperone function	MULTISPECIES: M48 family metalloprotease
G11C_00722	1458	Penicillin-binding protein A	penicillin-binding protein	Peptidoglycan glycosyltransferase	penicillin-binding protein [Streptomyces]
G11C_00737	2412	Lon protease	ATP-dependent serine protease that mediates the selective degradation of mutant and abnormal proteins as well as certain short-lived regulatory proteins. Required for cellular homeostasis and for survival from DNA damage and developmental changes induced by stress. Degrades polypeptides processively to yield small peptide fragments that are 5 to 10 amino acids long. Binds to DNA in a double-stran…	Lon protease	endopeptidase La
G11C_00756	2265	hypothetical protein		Trypsin-like peptidase domain-containing protein	MULTISPECIES: trypsin-like peptidase domain-containing protein
G11C_00770	450	hypothetical protein	phage repressor	Nickel-type superoxide dismutase maturation protease	Peptidase S24-like protein
G11C_00805	1164	hypothetical protein	peptidase S8 and S53, subtilisin, kexin, sedolisin	Type VII secretion-associated serine protease mycosin	MULTISPECIES: type VII secretion-associated serine protease mycosin
G11C_00932	1134	putative peptidase	peptidase	Xaa-Pro aminopeptidase	M24 family metallopeptidase
G11C_00976	1527	D-aminopeptidase	Beta-lactamase	Alpha/beta hydrolase MppKBeta-lactamase	CubicO group peptidase, beta-lactamase class C family
G11C_01052	1368	Acetylornithine deacetylase	peptidase	Beta-Ala-His dipeptidase	dipeptidase
G11C_01073	936	hypothetical protein	Peptidase family M48	M56 family metallopeptidase	M56 family metallopeptidase
G11C_01165	774	Glycyl-glycine endopeptidase ALE-1	peptidase	Putative zoocin A (Secreted peptidase)	M23 family metallopeptidase
G11C_01166	1392	hypothetical protein	Peptidase M16 domain-containing protein	Protease	insulinase family protein
G11C_01167	1356	putative zinc protease	peptidase m16 domain-containing protein	Predicted Zn-dependent peptidase	MULTISPECIES: insulinase family protein
G11C_01177	816	Trypsin	serine protease	Serine protease	MULTISPECIES: serine protease
G11C_01206	1443	hypothetical protein	aminopeptidase	Metallopeptidase	MULTISPECIES: M1 family metallopeptidase
G11C_01231	618	ATP-dependent Clp protease proteolytic subunit 1	Cleaves peptides in various proteins in a process that requires ATP hydrolysis. Has a chymotrypsin-like activity. Plays a major role in the degradation of misfolded proteins (By similarity)	ATP-dependent Clp protease proteolytic subunit	ATP-dependent Clp protease ClpP
G11C_01232	672	ATP-dependent Clp protease proteolytic subunit 2	Cleaves peptides in various proteins in a process that requires ATP hydrolysis. Has a chymotrypsin-like activity. Plays a major role in the degradation of misfolded proteins (By similarity)	ATP-dependent Clp protease proteolytic subunit	MULTISPECIES: ATP-dependent Clp protease proteolytic subunit
G11C_01233	1287	ATP-dependent Clp protease ATP-binding subunit ClpX	ATP-dependent specificity component of the Clp protease. It directs the protease to specific substrates. Can perform chaperone functions in the absence of ClpP (By similarity)	ATP-dependent Clp protease ATP-binding subunit ClpX	MULTISPECIES: ATP-dependent Clp protease ATP-binding subunit ClpX
G11C_01242	2181	Peptidoglycan D,D-transpeptidase MrdA	penicillin-binding protein	Penicillin-binding protein 2	MULTISPECIES: penicillin-binding protein 2
G11C_01260	1104	Protease HtpX	Peptidase M48	Zn-dependent protease with chaperone function	MULTISPECIES: M48 family metallopeptidase
G11C_01291	3273	Tricorn protease	protease	Tricorn protease homolog	S41 family peptidase
G11C_01313	267	hypothetical protein		Metalloprotease	Thermolysin metallopeptidase, alpha-helical domain
G11C_01314	1140	Protease PrtS	peptidase M4 thermolysin	Neutral metalloproteinase	MULTISPECIES: M4 family metallopeptidase
G11C_01398	1815	Tol-Pal system protein TolB	peptidase S9 prolyl oligopeptidase active site domain protein	Peptide hydrolase	S9 family peptidase
G11C_01430	2214	Penicillin-binding protein 2D	penicillin-binding protein	Penicillin-binding protein 2D	penicillin-binding protein [Streptomyces albidoflavus]
G11C_01441	1200	Serine protease	serine protease	Colicin V production protein	MULTISPECIES: MarP family serine protease
G11C_01469	1530	Carboxylesterase A	TAP domain-containing protein	Tripeptidyl-peptidase B	Proteinase
G11C_01482	1512	Tripeptidyl aminopeptidase	TAP domain protein	Tripeptidyl aminopeptidase	MULTISPECIES: alpha/beta hydrolase
G11C_01496	579	hypothetical protein	extracellular small neutral protease	Snapalysin family zinc-dependent metalloprotease	MULTISPECIES: snapalysin family zinc-dependent metalloprotease
G11C_01510	900	Streptogrisin-B	Serine protease	Streptogrisin B	MULTISPECIES: S1 family peptidase
G11C_01512	1083	Streptogrisin-D	serine protease	Streptogrisin D	MULTISPECIES: S1 family peptidase
G11C_01610	1245	hypothetical protein	Peptidase M50	Zinc metalloprotease	MULTISPECIES: site-2 protease family protein
G11C_01617	846	Proteasome subunit beta	Component of the proteasome core, a large protease complex with broad specificity involved in protein degradation (By similarity)	Proteasome subunit beta	MULTISPECIES: proteasome subunit beta
G11C_01618	816	Proteasome subunit alpha	The proteasome is a multicatalytic proteinase complex which is characterized by its ability to cleave peptides with Arg, Phe, Tyr, Leu, and Glu adjacent to the leaving group at neutral or slightly basic pH. The proteasome has an ATP-dependent proteolytic activity (By similarity)	Proteasome endopeptidase complex	MULTISPECIES: proteasome subunit alpha
G11C_01641	1941	ATP-dependent zinc metalloprotease FtsH	Acts as a processive, ATP-dependent zinc metallopeptidase for both cytoplasmic and membrane proteins. Plays a role in the quality control of integral membrane proteins (By similarity)	ATP-dependent zinc metalloprotease FtsH	MULTISPECIES: ATP-dependent metallopeptidase FtsH/Yme1/Tma family protein
G11C_01649	696	hypothetical protein	signal peptidase I	Signal peptidase I	signal peptidase I
G11C_01650	909	hypothetical protein	Signal peptidase i	Signal peptidase I	signal peptidase I
G11C_01651	777	hypothetical protein	Signal peptidase I	Signal peptidase I	signal peptidase I
G11C_01713	1266	hypothetical protein	peptidase	AmiB activator	Peptidase
G11C_01728	873	SOS response-associated protein YedK	Conserved protein	SOS response-associated peptidase	MULTISPECIES: SOS response-associated peptidase
G11C_01729	723	hypothetical protein	integral membrane protein	M50 family metallopeptidase	MULTISPECIES: M50 family metallopeptidase
G11C_01742	1080	putative protein YlbL	secreted protein	Endopeptidase La	Lon protease 2
G11C_01746	1485	hypothetical protein	Uncharacterised conserved protein (DUF2342)	Zinc-dependent metalloprotease	zinc-dependent metalloprotease
G11C_01760	1404	Succinyl-diaminopimelate desuccinylase	peptidase	Beta-Ala-His dipeptidase	dipeptidase
G11C_01765	1584	Carboxylesterase A	TAP domain-containing protein	Tripeptidyl-peptidase C. Serine peptidase. MEROPS family S33	peptidase
G11C_01766	1617	Carboxylesterase A	TAP domain-containing protein	Tripeptidyl-peptidase C	peptidase
G11C_01833	1356	hypothetical protein	aminopeptidase	Metallopeptidase	M1 family metallopeptidase
G11C_01839	1035	hypothetical protein	Carboxypeptidase	Peptidase M14 carboxypeptidase A	Peptidase M14 carboxypeptidase A
G11C_01931	2490	Aminopeptidase N	aminopeptidase N	Membrane alanyl aminopeptidase Metallo peptidase MEROPS family M01	aminopeptidase N
G11C_01981	897	Putative D-alanyl-D-alanine carboxypeptidase	Beta-lactamase	Beta-lactamase class C-like penicllin binding protein	Penicillin-binding protein 4*
G11C_02002	882	hypothetical protein	Peptidase family S41		peptidase S41
G11C_02139	1809	Putative D-alanyl-D-alanine carboxypeptidase	Beta-lactamase	Serine hydrolase	MULTISPECIES: serine hydrolase
G11C_02143	957	hypothetical protein	Inherit from bactNOG: Membrane	Membrane proteinase PrsW, cleaves anti-sigma factor RsiW, M82 family	PrsW family intramembrane metalloprotease [unclassified Streptomyces]
G11C_02153	960	Proline iminopeptidase	Proline imino-peptidase	Proline iminopeptidase	MULTISPECIES: prolyl aminopeptidase
G11C_02154	1023	Beta-peptidyl aminopeptidase BapA	peptidase S58 DmpA	Beta-peptidyl aminopeptidase BapA	MULTISPECIES: peptidase S58
G11C_02175	735	Zinc D-Ala-D-Ala carboxypeptidase	carboxy-peptidase	Muramoyl-pentapeptide carboxypeptidase	muramoyl-pentapeptide carboxypeptidase
G11C_02264	1212	Extracellular serine proteinase	peptidase S8 and S53, subtilisin, kexin, sedolisin	Extracellular serine proteinase	MULTISPECIES: S8 family peptidase
G11C_02324	1170	putative CtpA-like serine protease	Carboxy-terminal processing protease	Carboxy-terminal processing protease CtpA	carboxy-terminal processing protease precursor
G11C_02426	1119	hypothetical protein	Peptidase family M50	Putative peptide zinc metalloprotease protein (Fragment)	M50 family metallopeptidase
G11C_02546	891	Streptogrisin-A	Peptidase alpha-lytic pro domain	Streptogrisin A/streptogrisin B	MULTISPECIES: trypsin-like serine protease
G11C_02577	627	hypothetical protein	peptidase C60 sortase A and B	Class F sortase	class F sortase
G11C_02585	879	hypothetical protein	peptidase S8 and S53, subtilisin, kexin, sedolisin	Serine protease	MULTISPECIES: S8 family serine peptidase
G11C_02657	861	Protease HtpX	Protease HtpX homolog	Zinc metalloprotease HtpX	zinc metalloprotease HtpX
G11C_02682	2043	hypothetical protein	X-Pro dipeptidyl-peptidase C-terminal non-catalytic domain	CocE/NonD family hydrolase	peptidase S15
G11C_02708	729	hypothetical protein	peptidase	Leader peptidase (Prepilin peptidase) / N-methyltransferase	prepilin peptidase
G11C_02858	2676	Biosynthetic peptidoglycan transglycosylase	penicillin-binding protein	Penicillin-binding protein	Membrane carboxypeptidase (penicillin-binding protein) [Streptomyces sp. ScaeMP-6W]
G11C_02760	801	hypothetical protein	Abortive infection protein	CAAX amino terminal protease self-immunity	MULTISPECIES: CPBP family intramembrane metalloprotease
G11C_02881	1401	D-aminopeptidase	Beta-lactamase	Putative Beta-lactamase-like protein 2	MULTISPECIES: serine hydrolase
G11C_02903	1047	hypothetical protein	peptidase	Putative Lysostaphin	MULTISPECIES: peptidoglycan DD-metalloendopeptidase family protein
G11C_02922	1479	Xaa-Pro aminopeptidase 1	Xaa-Pro aminopeptidase	Xaa-Pro aminopeptidase I	aminopeptidase P family protein
G11C_02928	1407	hypothetical protein	protease	Putative serine protease, secreted	serine protease
G11C_02936	2406	Pre-pro-metalloprotease PrtV	M6 family metalloprotease domain-containing protein	Immune inhibitor A	MULTISPECIES: M6 family metalloprotease domain-containing protein
G11C_02944	435	CysO-cysteine peptidase	Mov34 MPN PAD-1 family protein	Proteasome lid subunit RPN8/RPN11, contains Jab1/MPN metalloenzyme (JAMM) motif	MULTISPECIES: M67 family metallopeptidase
G11C_02965	2337	Penicillin-binding protein 1A	penicillin-binding protein	Membrane peptidoglycan carboxypeptidase	MULTISPECIES: penicillin-binding protein
G11C_02983	828	hypothetical protein	Secreted protein	Sortase (Surface protein transpeptidase)	MULTISPECIES: class F sortase
G11C_03006	1311	hypothetical protein	M6 family metalloprotease domain-containing protein	M6 family metalloprotease domain-containing protein (Fragment)	MULTISPECIES: M6 family metalloprotease domain-containing protein
G11C_03013	1584	hypothetical protein	peptidase S8 and S53, subtilisin, kexin, sedolisin	Secreted serine protease	MULTISPECIES: S8 family peptidase
G11C_03088	1008	hypothetical protein	protease	Serine protease	MULTISPECIES: trypsin-like serine protease
G11C_03211	1173	hypothetical protein	beta-lactamase	CubicO group peptidase, beta-lactamase class C family	serine hydrolase
G11C_03240	1155	hypothetical protein	peptidase	Murein DD-endopeptidase MepM and murein hydrolase activator NlpD, contain LysM domain	peptidoglycan DD-metalloendopeptidase family protein
G11C_03247	933	hypothetical protein	integral membrane protein	M56 family metallopeptidase	MULTISPECIES: M56 family metallopeptidase
G11C_03269	1530	hypothetical protein	D-alanyl-D-alanine carboxypeptidase	D-alanyl-D-alanine carboxypeptidase/D-alanyl-D -alanine-endopeptidase	D-alanyl-D-alanine carboxypeptidase/D-alanyl-D-alanine-endopeptidase
G11C_03273	2079	ATP-dependent zinc metalloprotease FtsH	Acts as a processive, ATP-dependent zinc metallopeptidase for both cytoplasmic and membrane proteins. Plays a role in the quality control of integral membrane proteins (By similarity)	ATP-dependent zinc metalloprotease FtsH	ATP-dependent zinc metalloprotease FtsH
G11C_03292	1356	D-aminopeptidase	Beta-lactamase	Alpha/beta hydrolase MppK	MULTISPECIES: serine hydrolase
G11C_03325	2523	ATP-dependent Clp protease ATP-binding subunit ClpC1	ATP-dependent CLP protease ATP-binding subunit	ATP-dependent Clp protease ATP-binding subunit ClpC	ATP-dependent Clp protease ATP-binding subunit
G11C_03327	714	hypothetical protein	peptidase	Peptidase	MULTISPECIES: M23 family metallopeptidase
G11C_03429	1305	hypothetical protein	peptidase	Resuscitation-promoting factor Rpf	peptidoglycan DD-metalloendopeptidase family protein
G11C_03446	423	hypothetical protein	peptidase C60 sortase A and B	Class F sortase	class F sortase
G11C_03494	660	hypothetical protein		Papain-like cysteine peptidase	papain-like cysteine peptidase
G11C_03511	603	ATP-dependent Clp protease proteolytic subunit 2	Cleaves peptides in various proteins in a process that requires ATP hydrolysis. Has a chymotrypsin-like activity. Plays a major role in the degradation of misfolded proteins (By similarity)	ATP-dependent Clp protease proteolytic subunit	MULTISPECIES: ATP-dependent Clp protease proteolytic subunit
G11C_03512	636	ATP-dependent Clp protease proteolytic subunit 1	Cleaves peptides in various proteins in a process that requires ATP hydrolysis. Has a chymotrypsin-like activity. Plays a major role in the degradation of misfolded proteins (By similarity)	ATP-dependent Clp protease proteolytic subunit	MULTISPECIES: ATP-dependent Clp protease proteolytic subunit
G11C_03643	2031	hypothetical protein	X-Pro dipeptidyl-peptidase C-terminal non-catalytic domain	Putative glutaryl 7-ACA acylase	CocE/NonD family hydrolase
G11C_03649	729	hypothetical protein		ATP-dependent Lon protease	ATP-dependent Lon protease
G11C_03659	963	Leupeptin-inactivating enzyme 1	Peptidase m28	Leupeptin-inactivating enzyme 1	MULTISPECIES: M28 family peptidase
G11C_03746	690	hypothetical protein		Peptidase M4	peptidase
G11C_03762	1242	hypothetical protein	Peptidase S8 and S53 subtilisin kexin sedolisin	Subtilase family protein (Fragment)	putative S08A family peptidase
G11C_03790	1626	Peptidoglycan D,D-transpeptidase MrdA	penicillin-binding protein	NTF2-like N-terminal transpeptidase domain-containing protein	penicillin-binding protein
G11C_03791	1698	Peptidoglycan D,D-transpeptidase MrdA	penicillin-binding protein	Penicillin-binding protein, transpeptidase domain protein	penicillin-binding protein
G11C_03801	3351	Tricorn protease	protease	Tricorn protease	S41 family peptidase
G11C_03811	1530	Tripeptidyl aminopeptidase	TAP domain protein	Secreted hydrolase	alpha/beta hydrolase??
G11C_03837	1155	putative aminopeptidase	peptidase S58, DmpA	Putative cysteine transferase	MULTISPECIES: P1 family peptidase
G11C_03845	1278	hypothetical protein	Secreted protein	Immune inhibitor A peptidase M6	MULTISPECIES: M6 family metalloprotease domain-containing protein
G11C_03882	948	hypothetical protein	peptidase	Glycyl-glycine endopeptidase ALE-1	MULTISPECIES: peptidoglycan DD-metalloendopeptidase family protein
G11C_03889	1794	hypothetical protein	ABC transporter	X-prolyl-dipeptidyl aminopeptidase	peptidase S15
G11C_03893	939	putative murein peptide carboxypeptidase	Peptidase U61, LD-carboxypeptidase A	Carboxylpeptidase	peptidase U61 LD-carboxypeptidase A
G11C_03894	1980	hypothetical protein	Peptidase S9 prolyl oligopeptidase active site	Acyl-peptide hydrolase	S9 family peptidase
G11C_03896	834	D-aminopeptidase	D-aminopeptidase	D-aminopeptidase DppA	MULTISPECIES: M55 family metallopeptidase
G11C_03907	1629	Tripeptidyl aminopeptidase	secreted peptidase	Secreted peptidase	alpha/beta hydrolase
G11C_03951	1497	hypothetical protein	peptidase C2 calpain	Calpain family cysteine protease	peptidase C2
G11C_04014	2205	Penicillin-binding protein 2D	penicillin-binding protein	Bifunctional penicillin-binding protein 1a/1b pona1	penicillin-binding protein [Streptomyces]
G11C_04053	1521	hypothetical protein	Membrane	PrsW family intramembrane metalloprotease	PrsW family intramembrane metalloprotease
G11C_04055	1065	hypothetical protein	peptidase	Murein DD-endopeptidase MepM and murein hydrolase activator NlpD, contain LysM domain	M23 family metallopeptidase
G11C_04060	2595	ATP-dependent Clp protease ATP-binding subunit ClpC	ATP-dependent CLP protease ATP-binding subunit	ATP-dependent Clp protease ATP-binding subunit ClpC	ATP-dependent Clp protease ATP-binding subunit
G11C_04068	342	hypothetical protein	Possibl zinc metallo-peptidase	Predicted Zn-dependent protease, minimal metalloprotease (MMP)-like domain	MULTISPECIES: metallopeptidase family protein
G11C_04138	627	ATP-dependent Clp protease proteolytic subunit 2	Cleaves peptides in various proteins in a process that requires ATP hydrolysis. Has a chymotrypsin-like activity. Plays a major role in the degradation of misfolded proteins (By similarity)	ATP-dependent Clp protease proteolytic subunit	ATP-dependent Clp protease proteolytic subunit
G11C_04177	1371	hypothetical protein	peptidase	Kumamolisin	S8 family serine peptidase
G11C_04204	384	hypothetical protein	Possibl zinc metallo-peptidase	Zinicin-like metallopeptidase	MULTISPECIES: metallopeptidase family protein
G11C_04230	1218	hypothetical protein	Dipeptidase	Membrane dipeptidase	MULTISPECIES: membrane dipeptidase
G11C_04266	1302	Zinc metalloprotease Rip1	Peptidase M50	Membrane-associated zinc metalloprotease	MULTISPECIES: site-2 protease family protein
G11C_04288	738	hypothetical protein	Beta-lactamase	Secreted peptidase	D-alanyl-D-alanine carboxypeptidase precursor
G11C_04354	1440	Prolyl tri/tetrapeptidyl aminopeptidase	tripeptidyl aminopeptidase	PS-10 peptidase S37	Secreted tripeptidyl aminopeptidase
G11C_04362	942	D-alanyl-D-alanine carboxypeptidase	d-alanyl-d-alanine carboxypeptidase	Serine-type D-Ala-D-Ala carboxypeptidase	MULTISPECIES: D-alanyl-D-alanine carboxypeptidase
G11C_04371	1293	putative M18 family aminopeptidase 2	M18 family aminopeptidase	M18 family aminopeptidase	MULTISPECIES: M18 family aminopeptidase
G11C_04435	804	hypothetical protein	Peptidase family M23	Membrane proteins related to metalloendopeptidases	MULTISPECIES: M23 family metallopeptidase
G11C_04461	888	D-alanyl-D-alanine dipeptidase	Dipeptidase	D-alanyl-D-alanine dipeptidase	D-alanyl-D-alanine dipeptidase
G11C_04670	1341	Putative D-alanyl-D-alanine carboxypeptidase	Beta-lactamase	Peptidase	MULTISPECIES: serine hydrolase
G11C_04691	585	hypothetical protein	Signal Peptidase I	Signal peptidase I	Signal peptidase IB
G11C_04707	1314	Proline iminopeptidase	Prolyl aminopeptidase	Prolyl aminopeptidase	MULTISPECIES: alpha/beta fold hydrolase
G11C_04776	2775	hypothetical protein	D-alanyl-D-alanine carboxypeptidase	Serine-type D-Ala-D-Ala carboxypeptidase	D-alanyl-D-alanine carboxypeptidase
G11C_04778	825	Methionine aminopeptidase 1	Removes the N-terminal methionine from nascent proteins (By similarity)	Methionine aminopeptidase	Methionine aminopeptidase 1
G11C_04849	801	Putative zinc metalloprotease Rip2	Membrane	Zn-dependent protease	MULTISPECIES: site-2 protease family protein
G11C_04853	858	Methionine aminopeptidase 2	Removes the N-terminal methionine from nascent proteins (By similarity)	Type I methionyl aminopeptidase	MULTISPECIES: type I methionyl aminopeptidase
G11C_04877	1554	Tripeptidyl aminopeptidase	Alpha beta hydrolase	Secreted hydrolase	alpha/beta fold hydrolase
G11C_04917	768	Zinc D-Ala-D-Ala carboxypeptidase	carboxy-peptidase	Muramoyl-pentapeptide carboxypeptidase	MULTISPECIES: zinc D-Ala-D-Ala carboxypeptidase
G11C_04952	1593	hypothetical protein	Tryp_SPc	Peptidase S1 domain-containing protein (Fragment)	trypsin-like serine protease
G11C_05004	1590	Aminopeptidase	Aminopeptidase	Zn-dependent amino- or carboxypeptidase, M28 family	Aminopeptidase Y
G11C_05055	1461	Penicillin-binding protein A	penicillin-binding protein	Cell division protein FtsI/Peptidoglycan synthetase	penicillin-binding protein 2 [unclassified Streptomyces]
G11C_05057	774	Sortase SrtE2	integral membrane protein	LPXTG-site transpeptidase (Sortase) family protein	MULTISPECIES: class E sortase
G11C_05058	1302	hypothetical protein	Sortase family	Sortase (Surface protein transpeptidase)	MULTISPECIES: class E sortase
G11C_05063	900	Rhomboid protease GlpG	Rhomboid family	Rhomboid protease GluP	rhomboid family intramembrane serine protease
G11C_05119	1641	Tripeptidyl aminopeptidase	secreted	Secreted protease	alpha/beta hydrolase
G11C_05136	651	putative peptidase	peptidase	Dipeptidase E	dipeptidase E
G11C_05149	2577	Aminopeptidase N	aminopeptidase N	Membrane alanine aminopeptidase N	aminopeptidase N
G11C_05151	3321	hypothetical protein	serine protease	Subtilisin DY	MULTISPECIES: S8 family serine peptidase
G11C_05152	2586	Aminopeptidase N	aminopeptidase N	Membrane alanine aminopeptidase N	aminopeptidase N
G11C_05164	504	hypothetical protein		Signal peptidase I	signal peptidase I
G11C_05213	1743	hypothetical protein	protease	Serine protease	MULTISPECIES: PDZ domain-containing protein
G11C_05247	1014	Putative D-alanyl-D-alanine carboxypeptidase	beta-lactamase	CubicO group peptidase, beta-lactamase class C family	MULTISPECIES: serine hydrolase
G11C_05262	1194	L,D-transpeptidase 2	(Lipo)protein	L,D-transpeptidase LppS	L,D-transpeptidase
G11C_05263	1173	L,D-transpeptidase 2	(Lipo)protein	Lipoprotein-anchoring transpeptidase ErfK/SrfK	L,D-transpeptidase family protein
G11C_05271	1578	Transglutaminase-activating metalloprotease	neutral zinc metalloprotease	Neutral metalloproteinase	M4 family metallopeptidase
G11C_05273	1215	Extracellular serine proteinase	peptidase (S8 and S53, subtilisin, kexin, sedolisin	Peptidase families S8 and S53	S8 family peptidase
G11C_05332	918	Protease HtpX	Protease HtpX homolog	Heat shock protein HtpX	MULTISPECIES: zinc metalloprotease HtpX
G11C_05333	1155	Alpha-lytic protease	serine protease	Peptidase S1	MULTISPECIES: S1 family peptidase
G11C_05357	2022	Transglutaminase-activating metalloprotease	neutral zinc metalloprotease	Neutral metalloproteinase	peptidase M4
G11C_05517	2142	Dipeptidyl aminopeptidase 4	peptidase	Dipeptidyl-peptidase-4	S9 family peptidase
G11C_05624	744	hypothetical protein	Clp domain-containing protein	ATP-dependent Clp protease ATP-binding subunit	ATP-dependent Clp protease ATP-binding subunit
G11C_05625	2574	Aminopeptidase N	aminopeptidase N	Aminopeptidase N	aminopeptidase N
G11C_05727	1377	putative zinc protease	Insulinase (Peptidase family M16)	Zinc protease	insulinase family protein
G11C_05740	1362	Alpha-lytic protease	serine protease	Streptogrisin C	serine protease
G11C_05797	2352	hypothetical protein	peptidase	Acetylornithine deacetylase	M20/M25/M40 family metallo-hydrolase
G11C_05949	1530	Cocaine esterase	X-Pro dipeptidyl-peptidase C-terminal non-catalytic domain	Cocaine esterase	CocE/NonD family hydrolase
G11C_05962	756	Lon protease	Peptidase S16, lon domain protein	ATP-dependent protease	MULTISPECIES: LON peptidase substrate-binding domain-containing protein
(B) Streptomyces sp. CHD11
qpid	length_bp	prokka	eggnog	pannzer2	Blast - NCBI
CHD11_00015	1290	hypothetical protein	peptidase S8 and S53, subtilisin, kexin, sedolisin	Peptidase	S8 family serine peptidase
CHD11_00027	891	D-aminopeptidase	Beta-lactamase	Serine hydrolase	CubicO group peptidase, beta-lactamase class C family
CHD11_00121	1074	Beta-peptidyl aminopeptidase BapA	peptidase S58 DmpA	Beta-peptidyl aminopeptidase BapA	aminopeptidase
CHD11_00160	1737	Cocaine esterase	X-Pro dipeptidyl-peptidase domain-containing protein	X-Pro dipeptidyl-peptidase	X-Pro dipeptidyl-peptidase domain-containing protein
CHD11_00181	1209	Extracellular serine proteinase	peptidase (S8 and S53, subtilisin, kexin, sedolisin	Peptidase inhibitor I9	S8 family serine peptidase
CHD11_00233	738	Zinc D-Ala-D-Ala carboxypeptidase	carboxy-peptidase	Muramoyl-pentapeptide carboxypeptidase	Muramoyl-pentapeptide carboxypeptidase
CHD11_00255	765	hypothetical protein	(LipO)protein	L,D-peptidoglycan transpeptidase YkuD (ErfK/YbiS/YcfS/YnhG family)	L,D-transpeptidase family protein
CHD11_00298	1371	hypothetical protein	serine protease	Streptogrisin C	trypsin-like serine protease
CHD11_00299	1095	hypothetical protein	beta-lactamase	CubicO group peptidase, beta-lactamase class C family	CubicO group peptidase (beta-lactamase class C family)
CHD11_00352	2529	Aminopeptidase N	aminopeptidase N	Membrane alanine aminopeptidase N	aminopeptidase N
CHD11_00357	927	Rhomboid protease GluP	Rhomboid family	Rhomboid protease GluP	rhomboid family intramembrane serine protease
CHD11_00390	741	Lon protease	Peptidase S16, lon domain protein	ATP-dependent protease	LON peptidase substrate-binding domain-containing protein
CHD11_00408	615	Lipoprotein signal peptidase	This protein specifically catalyzes the removal of signal peptides from prolipoproteins (By similarity)	Lipoprotein signal peptidase	signal peptidase II
CHD11_00424	1962	Penicillin-binding protein PbpB	penicillin-binding protein	Cell division protein FtsI/penicillin-binding protein	penicillin-binding protein 2 [Streptomyces marokkonensis]
CHD11_00480	1599	Peptidoglycan D,D-transpeptidase MrdA	penicillin-binding protein	Penicillin-binding protein transpeptidase	penicillin-binding protein
CHD11_00546	609	hypothetical protein	Rhomboid family	Membrane associated rhomboid family serine protease	rhomboid family intramembrane serine protease
CHD11_00563	735	hypothetical protein	peptidase	Type IV peptidase	prepilin peptidase
CHD11_00587	942	hypothetical protein	peptidase M48, Ste24p	Beta-lactamase regulating signal transducer with metallopeptidase domain	MULTISPECIES: M56 family metallopeptidase
CHD11_00617	864	Protease HtpX	Protease HtpX homolog	Zinc metalloprotease HtpX	zinc metalloprotease HtpX
CHD11_00645	1707	Protease HtpX	Peptidase family M48	Zn-dependent protease with chaperone function	Zn-dependent protease with chaperone function, partial
CHD11_00698	1167	putative dipeptidase PepE	peptidase, M24	D-alanyl-D-alanine dipeptidase	aminopeptidase P family protein
CHD11_00781	564	hypothetical protein	extracellular small neutral protease	Secreted extracellular small neutral protease	snapalysin family zinc-dependent metalloprotease
CHD11_00853	879	hypothetical protein	Abortive infection protein	CPBP family intramembrane metalloprotease	CPBP family intramembrane metalloprotease
CHD11_00904	975	hypothetical protein	D-alanyl-D-alanine carboxypeptidase	D-alanyl-D-alanine carboxypeptidase	MULTISPECIES: D-alanyl-D-alanine carboxypeptidase
CHD11_00919	615	hypothetical protein	peptidase C60 sortase A and B	Class F sortase	class F sortase
CHD11_00964	2400	Tol-Pal system protein TolB	peptidase s9, prolyl oligopeptidase	Dipeptidyl aminopeptidase/acylaminoacyl peptidase	prolyl oligopeptidase family serine peptidase
CHD11_00976	1176	Alpha-lytic protease	serine protease	Peptidase S1	S1 family peptidase
CHD11_00979	687	hypothetical protein	extracellular small neutral protease		snapalysin family zinc-dependent metalloprotease
CHD11_01037	1371	Streptogrisin-D	secreted protease	S1 family peptidase	S1 family peptidase
CHD11_01054	1323	Streptogrisin-D	serine protease	S1 family peptidase	trypsin-like serine protease
CHD11_01099	1302	Proline iminopeptidase	Prolyl aminopeptidase	Prolyl aminopeptidase	putative prolyl aminopeptidase
CHD11_01129	945	hypothetical protein	peptidase	Secreted peptidase	M23 family metallopeptidase
CHD11_01215	1431	hypothetical protein	peptidase S8 and S53, subtilisin, kexin, sedolisin	Peptidase S8	S8/S53 family peptidase
CHD11_01312	1284	K(+)/H(+) antiporter NhaP2	Sodium hydrogen exchanger	Peptidase	peptidase
CHD11_01319	1137	Putative zinc metalloprotease Rip3	Peptidase M50	Zinc metalloprotease	site-2 protease family protein
CHD11_01323	384	hypothetical protein	Rhomboid family	Rhomboid protease GlpG	rhomboid family intramembrane serine protease
CHD11_01354	1524	Metalloprotease TldD	Modulator of DNA gyrase	Modulator of DNA gyrase	TldD/PmbA family protein
CHD11_01355	1395	hypothetical protein	CalR5 protein	Peptidase	peptidase
CHD11_01363	1530	hypothetical protein	protease	Peptidase S8 and S53 subtilisin kexin sedolisin	S8 family serine peptidase
CHD11_01364	1548	hypothetical protein	protease	Peptidase S8 and S53 subtilisin kexin sedolisin	S8 family serine peptidase
CHD11_01495	2955	hypothetical protein	metallocarboxypeptidase activity	Immune inhibitor A peptidase M6	MULTISPECIES: zinc carboxypeptidase
CHD11_01509	1077	hypothetical protein	peptidase U61 LD-carboxypeptidase A	Muramoyltetrapeptide carboxypeptidase LdcA involved in peptidoglycan recycling	LD-carboxypeptidase
CHD11_01539	1005	Proline iminopeptidase	Alpha beta hydrolase	Proline iminopeptidase	prolyl aminopeptidase
CHD11_01596	1236	hypothetical protein	peptidase	Murein DD-endopeptidase MepM and murein hydrolase activator NlpD, contain LysM domain	M23 family metallopeptidase
CHD11_01639	858	Methionine aminopeptidase 2	Removes the N-terminal methionine from nascent proteins (By similarity)	Type I methionyl aminopeptidase	MULTISPECIES: type I methionyl aminopeptidase
CHD11_01643	801	Putative zinc metalloprotease Rip2	Membrane	Putative zinc metalloprotease Rip2	site-2 protease family protein
CHD11_01701	1185	Serine protease	serine protease	Serine protease	MarP family serine protease
CHD11_01736	1281	L,D-transpeptidase 2	ErfK YbiS YcfS YnhG family protein	Lipoprotein-anchoring transpeptidase ErfK/SrfK	L,D-transpeptidase
CHD11_01745	735	hypothetical protein	rhomboid family	Membrane associated rhomboid family serine protease	rhomboid family intramembrane serine protease
CHD11_01749	1020	hypothetical protein	Secreted protein	Putative endopeptidase	C40 family peptidase
CHD11_01801	660	hypothetical protein	Secreted protein	Class F sortase	class F sortase
CHD11_01823	1218	hypothetical protein	M6 family metalloprotease domain-containing protein	M6 family metalloprotease domain-containing protein	M6 family metalloprotease domain-containing protein
CHD11_01883	1431	Prolyl tri/tetrapeptidyl aminopeptidase	Secreted tripeptidyl aminopeptidase	Peptidase S37 tripeptidyl aminopeptidase	aminopeptidase
CHD11_01966	3210	Tricorn protease	protease	Tricorn protease homolog	S41 family peptidase
CHD11_01991	1101	Protease PrtS	peptidase M4 thermolysin	Neutral metalloproteinase	M4 family metallopeptidase
CHD11_02028	651	hypothetical protein	peptidase C60 sortase A and B	Sortase (Surface protein transpeptidase)	class F sortase
CHD11_02106	1251	putative protein	Secreted protein	Pyrrolidone-carboxylate peptidase	pyroglutamyl peptidase
CHD11_02120	1575	hypothetical protein	peptidase S8 and S53, subtilisin, kexin, sedolisin	Secreted serine protease	S8 family peptidase
CHD11_02176	816	SOS response-associated protein YedK	Conserved protein	SOS response-associated peptidase	SOS response-associated peptidase
CHD11_02210	1413	Succinyl-diaminopimelate desuccinylase	peptidase	Acetylornithine deacetylase/Succinyl-diaminopimelate desuccinylase	dipeptidase
CHD11_02215	1548	Carboxylesterase A	TAP domain-containing protein	Tripeptidyl-peptidase C	alpha/beta hydrolase
CHD11_02216	1509	Carboxylesterase A	TAP domain-containing protein	Tripeptidyl-peptidase C	alpha/beta hydrolase
CHD11_02245	1812	hypothetical protein	Peptidase s1 and s6 chymotrypsin hap	Serine protease	PDZ domain-containing protein
CHD11_02273	2139	Dipeptidyl aminopeptidase 4	peptidase	Dipeptidyl-peptidase-4	S9 family peptidase
CHD11_02299	1581	hypothetical protein	peptidase S8 and S53, subtilisin, kexin, sedolisin	Peptidase, S8A (Subtilisin) subfamily	S8 family peptidase
CHD11_02335	1428	hypothetical protein	Peptidase family M28	Leupeptin-inactivating enzyme 2	M20/M25/M40 family metallo-hydrolase
CHD11_02339	2328	Penicillin-binding protein 1A	penicillin-binding protein	Bifunctional penicillin-binding protein 1a/1b pona1	membrane peptidoglycan carboxypeptidase [Streptomyces capillispiralis]
CHD11_02381	1338	Zinc carboxypeptidase	carboxy-peptidase	Zinc carboxypeptidase	zinc carboxypeptidase
CHD11_02415	1254	L,D-transpeptidase 2	ErfK YbiS YcfS YnhG family protein	Lipoprotein-anchoring transpeptidase ErfK/SrfK	L,D-transpeptidase family protein
CHD11_02499	1281	hypothetical protein	d-alanyl-d-alanine carboxypeptidase	D-alanyl-D-alanine carboxypeptidase DacD	D-alanyl-D-alanine carboxypeptidase
CHD11_02528	3909	Biosynthetic peptidoglycan transglycosylase	penicillin-binding protein	Membrane peptidoglycan carboxypeptidase	penicillin-binding protein
CHD11_02567	888	Rhomboid protease GlpG	Rhomboid family	Rhomboid protease GluP	rhomboid family intramembrane serine protease
CHD11_02572	1158	Sortase SrtE1	Sortase family	Class E sortase	class E sortase
CHD11_02573	807	Sortase SrtE2	integral membrane protein	LPXTG-site transpeptidase (Sortase) family protein	class E sortase
CHD11_02575	1476	Penicillin-binding protein A	penicillin-binding protein	Penicillin-binding protein A	penicillin-binding protein 2 [Streptomyces sp. SM1]
CHD11_02602	906	Streptogrisin-B	Serine protease	Streptogrisin B	MULTISPECIES: S1 family peptidase
CHD11_02603	1047	Streptogrisin-D	serine protease	Streptogrisin D	S1 family peptidase
CHD11_02685	1731	hypothetical protein	Peptidase M50	Zn-dependent protease	peptidase
CHD11_02693	777	Proteasome subunit beta	Component of the proteasome core, a large protease complex with broad specificity involved in protein degradation (By similarity)	Proteasome subunit beta	proteasome subunit beta
CHD11_02694	780	Proteasome subunit alpha	Component of the proteasome core, a large protease complex with broad specificity involved in protein degradation (By similarity)	Proteasome subunit alpha	proteasome subunit alpha
CHD11_02732	1191	hypothetical protein	peptidase S8 and S53, subtilisin, kexin, sedolisin	Type VII secretion-associated serine protease mycosin	type VII secretion-associated serine protease mycosin
CHD11_02765	705	hypothetical protein	Secreted protein	L,D-peptidoglycan transpeptidase YkuD (ErfK/YbiS/YcfS/YnhG family)	L,D-transpeptidase family protein
CHD11_02853	1107	putative peptidase	peptidase	X-Pro dipeptidase	aminopeptidase P family protein
CHD11_02935	819	D-alanyl-D-alanine dipeptidase	Dipeptidase	D-alanyl-D-alanine dipeptidase	M15 family metallopeptidase
CHD11_03020	789	Trypsin	peptidase S1 and S6, chymotrypsin Hap	Serine protease	serine protease
CHD11_03133	1221	hypothetical protein	Secreted protein	V8-like Glu-specific endopeptidase	V8-like Glu-specific endopeptidase
CHD11_03136	1527	hypothetical protein	aminopeptidase	Zinc metalloprotease	M1 family metallopeptidase
CHD11_03260	1134	hypothetical protein	NLP P60 protein	Peptidoglycan endopeptidase RipA	C40 family peptidase
CHD11_03332	711	hypothetical protein	peptidase C60 sortase A and B	Class F sortase	class F sortase
CHD11_03342	882	hypothetical protein	peptidase M48, Ste24p	Zn-dependent protease with chaperone function	M56 family metallopeptidase
CHD11_03390	1137	hypothetical protein	Carboxypeptidase	D-alanyl-D-alanine carboxypeptidase DacD	D-alanyl-D-alanine carboxypeptidase
CHD11_03457	642	hypothetical protein	peptidase C60 sortase A and B	LPXTG-site transpeptidase (Sortase) family protein	class F sortase
CHD11_03468	1362	Succinyl-diaminopimelate desuccinylase	peptidase	Beta-Ala-His dipeptidase	dipeptidase
CHD11_03505	1293	hypothetical protein	Caspase domain	Caspase domain-containing protein	caspase family protein [Plantactinospora sp. BC1]
CHD11_03530	1650	Peptidoglycan D,D-transpeptidase MrdA	penicillin-binding protein	NTF2-like N-terminal transpeptidase domain-containing protein (Fragment)	penicillin-binding protein
CHD11_03565	1299	putative M18 family aminopeptidase 2	M18 family aminopeptidase	M18 family aminopeptidase	M18 family aminopeptidase
CHD11_03573	936	D-alanyl-D-alanine carboxypeptidase	d-alanyl-d-alanine carboxypeptidase	D-alanyl-D-alanine carboxypeptidase	D-alanyl-D-alanine carboxypeptidase
CHD11_03609	1053	Putative D-alanyl-D-alanine carboxypeptidase	Beta-lactamase	Beta-lactamase class C	serine hydrolase
CHD11_03627	1296	hypothetical protein	Secreted protein	M6 family metalloprotease domain-containing protein (Fragment)	M6 family metalloprotease domain-containing protein
CHD11_03642	1026	putative aminopeptidase	peptidase S58, DmpA	L-aminopeptidase/D-esterase	P1 family peptidase
CHD11_03667	3267	Tricorn protease	protease	Tricorn protease homolog	S41 family peptidase
CHD11_03673	1617	Peptidoglycan D,D-transpeptidase MrdA	penicillin-binding protein	NTF2-like N-terminal transpeptidase domain-containing protein	penicillin-binding protein
CHD11_03674	1641	Peptidoglycan D,D-transpeptidase MrdA	penicillin-binding protein	Penicillin-binding protein transpeptidase	penicillin-binding protein
CHD11_03719	1305	Zinc metalloprotease Rip1	Peptidase M50	Membrane-associated protease RseP, regulator of RpoE activity	Zinc metalloprotease Rip1
CHD11_03760	606	hypothetical protein	peptidase	Membrane proteins	peptidoglycan DD-metalloendopeptidase family protein
CHD11_03768	777	hypothetical protein	Signal peptidase I	Signal peptidase I	signal peptidase I
CHD11_03769	891	hypothetical protein	Signal peptidase i	Signal peptidase I	signal peptidase I
CHD11_03770	1071	hypothetical protein	Signal peptidase i	Signal peptidase I	MULTISPECIES: signal peptidase I
CHD11_03771	735	hypothetical protein	signal peptidase I	Signal peptidase I	signal peptidase I
CHD11_03854	522	CysO-cysteine peptidase	Mov34 MPN PAD-1 family protein	Proteasome lid subunit RPN8/RPN11, contains Jab1/MPN metalloenzyme (JAMM) motif	proteasome lid subunit RPN8/RPN11
CHD11_03861	2364	Pre-pro-metalloprotease PrtV	M6 family metalloprotease domain-containing protein	Immune inhibitor A	M6 family metalloprotease domain-containing protein
CHD11_03839	2526	Biosynthetic peptidoglycan transglycosylase	penicillin-binding protein	Penicillin-binding protein (Fragment)	penicillin-binding protein [Streptomyces sp. SM1]
CHD11_03912	1161	hypothetical protein	Carboxy-terminal processing protease	Carboxyl-terminal processing protease	carboxy-terminal processing protease
CHD11_03948	2283	Penicillin-binding protein 1F	penicillin-binding protein	Penicillin-binding protein 1A/1B	penicillin-binding protein [Streptomyces sp. SM1]
CHD11_03965	1200	Serine protease	serine protease	Colicin V production protein	MarP family serine protease
CHD11_03991	1593	Carboxylesterase B	TAP domain-containing protein	Tripeptidyl-peptidase B	tripeptidyl-peptidase B. Serine peptidase. MEROPS family S33
CHD11_04007	1212	hypothetical protein	Beta-lactamase	CubicO group peptidase, beta-lactamase class C family	CubicO group peptidase, beta-lactamase class C family
CHD11_04059	2529	ATP-dependent Clp protease ATP-binding subunit ClpC	ATP-dependent CLP protease ATP-binding subunit	ATP-dependent Clp protease ATP-binding subunit ClpC	ATP-dependent Clp protease ATP-binding subunit
CHD11_04060	765	Methionine aminopeptidase 1	Removes the N-terminal methionine from nascent proteins (By similarity)	Type I methionyl aminopeptidase	type I methionyl aminopeptidase
CHD11_04121	1584	Tripeptidyl aminopeptidase	secreted peptidase	Secreted peptidase	peptidase
CHD11_04127	834	D-aminopeptidase	D-aminopeptidase	D-aminopeptidase DppA	M55 family metallopeptidase
CHD11_04129	2007	hypothetical protein	Peptidase S9 prolyl oligopeptidase active site	Acyl-peptide hydrolase	S9 family peptidase
CHD11_04130	933	putative murein peptide carboxypeptidase	Peptidase U61, LD-carboxypeptidase A	Muramoyltetrapeptide carboxypeptidase	LD-carboxypeptidase
CHD11_04184	1179	hypothetical protein	Dipeptidase	Membrane dipeptidase	membrane dipeptidase
CHD11_04217	381	hypothetical protein	Possibl zinc metallo-peptidase	Zinicin-like metallopeptidase	metallopeptidase family protein
CHD11_04243	1554	hypothetical protein	D-alanyl-D-alanine carboxypeptidase	D-alanyl-D-alanine carboxypeptidase DacB	D-alanyl-D-alanine carboxypeptidase/D-alanyl-D-alanine-endopeptidase
CHD11_04261	1797	hypothetical protein	protease	Serine protease	trypsin-like serine protease
CHD11_04285	837	hypothetical protein	CAAX amino terminal protease family protein	CPBP family intramembrane metalloprotease	CPBP family intramembrane metalloprotease
CHD11_04294	1446	Penicillin-binding protein A	penicillin-binding protein	Secreted penicillin-binding protein	penicillin-binding protein [Streptomyces sp. SM1]
CHD11_04309	2415	Lon protease	ATP-dependent serine protease that mediates the selective degradation of mutant and abnormal proteins as well as certain short-lived regulatory proteins. Required for cellular homeostasis and for survival from DNA damage and developmental changes induced by stress. Degrades polypeptides processively to yield small peptide fragments that are 5 to 10 amino acids long. Binds to DNA in a double-stran…	Lon protease	endopeptidase La
CHD11_04317	567	hypothetical protein	Clp amino terminal domain	Peptidase	peptidase
CHD11_04326	435	hypothetical protein	phage repressor	Nickel-type superoxide dismutase maturation protease	nickel-type superoxide dismutase maturation protease
CHD11_04328	1344	hypothetical protein	Peptidase M1 membrane alanine aminopeptidase	Peptidase M1 membrane alanine aminopeptidase	MULTISPECIES: M1 family metallopeptidase
CHD11_04341	2331	Peptidoglycan D,D-transpeptidase MrdA	penicillin-binding protein	Penicillin-binding protein 2	penicillin-binding protein 2
CHD11_04351	1287	ATP-dependent Clp protease ATP-binding subunit ClpX	ATP-dependent specificity component of the Clp protease. It directs the protease to specific substrates. Can perform chaperone functions in the absence of ClpP (By similarity)	ATP-dependent Clp protease ATP-binding subunit ClpX	ATP-dependent Clp protease ATP-binding subunit ClpX
CHD11_04352	693	ATP-dependent Clp protease proteolytic subunit 2	Cleaves peptides in various proteins in a process that requires ATP hydrolysis. Has a chymotrypsin-like activity. Plays a major role in the degradation of misfolded proteins (By similarity)	ATP-dependent Clp protease proteolytic subunit	ATP-dependent Clp protease proteolytic subunit
CHD11_04353	618	ATP-dependent Clp protease proteolytic subunit 1	Cleaves peptides in various proteins in a process that requires ATP hydrolysis. Has a chymotrypsin-like activity. Plays a major role in the degradation of misfolded proteins (By similarity)	ATP-dependent Clp protease proteolytic subunit	ATP-dependent Clp protease proteolytic subunit ClpP
CHD11_04368	2583	Aminopeptidase N	aminopeptidase N	Aminopeptidase G. Metallo peptidase. MEROPS family M01	aminopeptidase N
CHD11_04371	3321	hypothetical protein	serine protease	Pre-peptidase C-terminal domain-containing protein	S8 family serine peptidase
CHD11_04375	2613	Aminopeptidase N	aminopeptidase N	Membrane alanyl aminopeptidase	aminopeptidase N
CHD11_04443	2253	Penicillin-binding protein 1A	penicillin-binding protein	Membrane peptidoglycan carboxypeptidase	penicillin-binding protein
CHD11_04498	1248	L,D-transpeptidase 2	(Lipo)protein	Lipoprotein-anchoring transpeptidase ErfK/SrfK	L,D-transpeptidase
CHD11_04499	1362	L,D-transpeptidase 2	(Lipo)protein	Lipoprotein-anchoring transpeptidase ErfK/SrfK	L,D-transpeptidase
CHD11_04511	2043	Transglutaminase-activating metalloprotease	neutral zinc metalloprotease	Neutral metalloproteinase	peptidase M4
CHD11_04527	750	hypothetical protein	ATP-dependent CLP protease ATP-binding subunit	ATP-dependent Clp protease ATP-binding subunit	MULTISPECIES: Clp protease
CHD11_04538	840	hypothetical protein	Abortive infection protein	CPBP family intramembrane metalloprotease	CPBP family intramembrane metalloprotease
CHD11_04545	1632	hypothetical protein	D-alanyl-D-alanine carboxypeptidase	D-alanyl-D-alanine carboxypeptidase/D-alanyl-D-alanine-endopeptidase	D-alanyl-D-alanine carboxypeptidase/D-alanyl-D-alanine-endopeptidase
CHD11_04549	2076	ATP-dependent zinc metalloprotease FtsH	Acts as a processive, ATP-dependent zinc metallopeptidase for both cytoplasmic and membrane proteins. Plays a role in the quality control of integral membrane proteins (By similarity)	ATP-dependent zinc metalloprotease FtsH	membrane protease FtsH catalytic subunit
CHD11_04576	2526	ATP-dependent Clp protease ATP-binding subunit ClpC1	ATP-dependent CLP protease ATP-binding subunit	Clp-family ATP-binding protease	ATP-dependent Clp protease ATP-binding subunit
CHD11_04578	759	Glycyl-glycine endopeptidase ALE-1	peptidase	Peptidase (Secreted protein)	M23 family metallopeptidase
CHD11_04614	1641	Tripeptidyl aminopeptidase	secreted	Secreted protease	secreted protease
CHD11_04620	822	hypothetical protein	integral membrane protein	Membrane associated rhomboid family serine protease	rhomboid family intramembrane serine protease
CHD11_04650	1761	hypothetical protein	Caspase domain	Caspase domain-containing protein	putative caspase-like protein [Streptomyces sp. SLBN-134]
CHD11_04790	1275	Putative polysaccharide biosynthesis protein with aminopeptidase-like domain protein	Domain of unknown function (DUF2172)	Aminopeptidase-like domain-containing protein	aminopeptidase-like protein
CHD11_04827	801	hypothetical protein	Abortive infection protein	CPBP family intramembrane metalloprotease	CPBP family intramembrane metalloprotease
CHD11_04829	537	hypothetical protein		Peptidase	peptidase
CHD11_05000	936	hypothetical protein	peptidase M48, Ste24p	Beta-lactamase regulating signal transducer with metallopeptidase domain	M56 family metallopeptidase
CHD11_05068	774	hypothetical protein	peptidase	Peptidase	MULTISPECIES: M23 family metallopeptidase
CHD11_05069	1389	hypothetical protein	Peptidase M16 domain-containing protein	Protease	insulinase family protein
CHD11_05070	1380	putative zinc protease	peptidase m16 domain-containing protein	Predicted Zn-dependent peptidase	insulinase family protein
CHD11_05081	828	Trypsin	serine protease	Serine protease	serine protease
CHD11_05104	543	Protein/nucleic acid deglycase 2	intracellular protease Pfpi family	Glutamine amidotransferase	DJ-1/PfpI/YhbO family deglycase/protease
CHD11_05117	1818	hypothetical protein	VWA-like domain (DUF2201)	Predicted metal-dependent peptidase	putative metal-dependent peptidase
CHD11_05126	726	Peptidase E	peptidase S51, dipeptidase E	Peptidase E	MULTISPECIES: peptidase E
CHD11_05212	822	hypothetical protein	signal peptidase I	Signal peptidase I	S26 family signal peptidase
CHD11_05298	1956	Xaa-Pro dipeptidyl-peptidase	dipeptidylpeptidase	X-prolyl-dipeptidyl aminopeptidase	Xaa-Pro dipeptidyl-peptidase
CHD11_05311	1158	Protease HtpX	Peptidase M48	Zn-dependent protease with chaperone function	M48 family metallopeptidase
CHD11_05381	1425	Aminopeptidase N	aminopeptidase N	Metallopeptidase	M1 family metallopeptidase
CHD11_05453	1002	hypothetical protein	protease	Serine protease	trypsin-like serine protease
CHD11_05602	1044	D-alanyl-D-alanine carboxypeptidase	Beta-lactamase	Serine hydrolase	D-alanyl-D-alanine carboxypeptidase
CHD11_05632	549	hypothetical protein	secreted protein	L,D-transpeptidase	MULTISPECIES: L,D-transpeptidase
CHD11_05656	837	Methionine aminopeptidase 1	Removes the N-terminal methionine from nascent proteins (By similarity)	Type I methionyl aminopeptidase	type I methionyl aminopeptidase
CHD11_05697	1899	hypothetical protein	D-alanyl-D-alanine carboxypeptidase	D-alanyl-D-alanine carboxypeptidase DacF	D-alanyl-D-alanine carboxypeptidase
CHD11_05701	567	hypothetical protein	secreted protein	L,D-transpeptidase	L,D-transpeptidase
CHD11_05774	675	hypothetical protein	peptidase	Peptidase	M23 family metallopeptidase
CHD11_05828	1140	hypothetical protein	peptidase	Murein DD-endopeptidase MepM and murein hydrolase activator NlpD, contain LysM domain	M23 family metallopeptidase
CHD11_05855	1380	putative zinc protease	peptidase m16 domain-containing protein	Predicted Zn-dependent peptidase	insulinase family protein
CHD11_05870	1119	hypothetical protein	peptidase S8 and S53, subtilisin, kexin, sedolisin	Type VII secretion-associated serine protease mycosin	MULTISPECIES: S8 family serine peptidase
CHD11_05873	1266	hypothetical protein	peptidase S8 and S53, subtilisin, kexin, sedolisin	Fervidolysin. Serine peptidase. MEROPS family S08A	type VII secretion-associated serine protease mycosin
CHD11_05928	1848	hypothetical protein	peptidase S9 prolyl oligopeptidase active site domain protein	Peptide hydrolase	S9 family peptidase
CHD11_05967	1245	hypothetical protein	peptidase	Resuscitation-promoting factor Rpf	peptidoglycan DD-metalloendopeptidase family protein
CHD11_05989	666	hypothetical protein	peptidase C60 sortase A and B	Sortase (Surface protein transpeptidase)	class F sortase
CHD11_06036	693	hypothetical protein	Peptidase propeptide and YPEB domain	Asp-rich hydrophilic protein (Putative membrane protein)	PepSY domain-containing protein
CHD11_06060	864	hypothetical protein	peptidase	Glycyl-glycine endopeptidase LytM	M23 family metallopeptidase
CHD11_06084	1605	Carboxylesterase A	TAP domain-containing protein	Tripeptidyl-peptidase B	protease
CHD11_06107	606	ATP-dependent Clp protease proteolytic subunit 2	Cleaves peptides in various proteins in a process that requires ATP hydrolysis. Has a chymotrypsin-like activity. Plays a major role in the degradation of misfolded proteins (By similarity)	ATP-dependent Clp protease proteolytic subunit	ATP-dependent Clp protease proteolytic subunit
CHD11_06108	660	ATP-dependent Clp protease proteolytic subunit	Cleaves peptides in various proteins in a process that requires ATP hydrolysis. Has a chymotrypsin-like activity. Plays a major role in the degradation of misfolded proteins (By similarity)	ATP-dependent Clp protease proteolytic subunit	ATP-dependent Clp protease proteolytic subunit
CHD11_06180	1254	Putative D-alanyl-D-alanine carboxypeptidase	beta-lactamase	Peptidase	D-alanyl-D-alanine carboxypeptidase
CHD11_06298	1398	hypothetical protein	Membrane	PrsW family intramembrane metalloprotease	MULTISPECIES: PrsW family intramembrane metalloprotease
CHD11_06299	1020	hypothetical protein	peptidase	Peptidase	M23 family metallopeptidase
CHD11_06308	426	hypothetical protein	Possibl zinc metallo-peptidase	Putative Zn-dependent protease with MMP-like domain	metallopeptidase family protein
CHD11_06342	2103	hypothetical protein		Serine protease	MULTISPECIES: trypsin-like peptidase domain-containing protein
CHD11_06539	5253	hypothetical protein		Serine protease	serine protease
CHD11_06541	1458	Xaa-Pro aminopeptidase 1	Xaa-Pro aminopeptidase	Xaa-Pro aminopeptidase	aminopeptidase P family protein
CHD11_06548	1569	hypothetical protein	Peptidase s1 and s6 chymotrypsin hap	Serine protease HtrA	protease
CHD11_06682	450	Pyrrolidone-carboxylate peptidase	Removes 5-oxoproline from various penultimate amino acid residues except L-proline (By similarity)	Pyrrolidone-carboxylate peptidase	MULTISPECIES: pyroglutamyl-peptidase I
CHD11_06683	192	hypothetical protein	peptidase		M23 family metallopeptidase
CHD11_06726	174	hypothetical protein	Protease HtpX homolog		zinc metalloprotease HtpX
(C) Streptomyces sp. Vc74B-19
qpid	length_bp	prokka	eggnog	pannzer2	Blast NCBI
Vc74B-19_00109	1347	putative protein	Secreted protein	Pyrrolidone-carboxylate peptidase	pyrrolidone-carboxylate peptidase [Streptomyces sp. T12]
Vc74B-19_00125	1575	Extracellular serine proteinase	peptidase S8 and S53, subtilisin, kexin, sedolisin	Peptidase, S8A subtilisin subfamily	S8 family serine peptidase [Streptomyces tendae]
Vc74B-19_00197	1266	hypothetical protein	Prolyl oligopeptidase family		trypsin-like peptidase domain-containing protein [Streptomyces sp. F-7]
Vc74B-19_00228	1161	D-alanyl-D-alanine carboxypeptidase	Beta-lactamase	Secreted peptidase	peptidase [Streptomyces sp. SW4]
Vc74B-19_00233	858	Methionine aminopeptidase 2	Removes the N-terminal methionine from nascent proteins (By similarity)	Type I methionyl aminopeptidase	type I methionyl aminopeptidase [Streptomyces tendae]
Vc74B-19_00238	795	Putative zinc metalloprotease Rip2	Membrane	Zn-dependent protease	site-2 protease family protein [Streptomyces sp. CNH189]
Vc74B-19_00315	1434	Prolyl tri/tetrapeptidyl aminopeptidase	Secreted tripeptidyl aminopeptidase	PS-10 peptidase S37	aminopeptidase [Streptomyces sp. T12]
Vc74B-19_00374	1335	hypothetical protein	Secreted protein	M6 family metalloprotease domain-containing protein	M6 family metalloprotease domain-containing protein [Streptomyces sp. CNH189]
Vc74B-19_00395	693	hypothetical protein	peptidase C60 sortase A and B	Sortase (Surface protein transpeptidase)	class F sortase [Streptomyces sp. CNH189]
Vc74B-19_00432	2538	Penicillin-binding protein 1A	penicillin-binding protein	Membrane peptidoglycan carboxypeptidase	penicillin-binding protein [Streptomyces sp. CNH189]
Vc74B-19_00450	522	CysO-cysteine peptidase	Mov34 MPN PAD-1 family protein	Proteasome lid subunit RPN8/RPN11, contains Jab1/MPN metalloenzyme (JAMM) motif	proteasome lid subunit RPN8/RPN11 [Streptomyces sp. T12]
Vc74B-19_00458	2358	Pre-pro-metalloprotease PrtV	M6 family metalloprotease domain-containing protein	Immune inhibitor A	M6 family metalloprotease domain-containing protein [Streptomyces sp. CNH189]
Vc74B-19_00467	2955	Carboxypeptidase T	Peptidase M14, carboxypeptidase A	Immune inhibitor A peptidase M6	zinc carboxypeptidase [Streptomyces sp. CNH189]
Vc74B-19_00511	1002	Proline iminopeptidase	proline iminopeptidase	Proline iminopeptidase	prolyl aminopeptidase [Streptomyces sp. CNH189]
Vc74B-19_00534	2154	Periplasmic pH-dependent serine endoprotease DegQ	Peptidase s1 and s6 chymotrypsin hap	Probable serine protease (Serine proteinase)	putative serine protease PepD [Streptomyces sp. T12]
Vc74B-19_00565	1503	Carboxylesterase A	TAP domain-containing protein	Tripeptidyl-peptidase C	proteinase [Streptomyces griseoflavus Tu4000]
Vc74B-19_00566	1554	Carboxylesterase A	TAP domain-containing protein	Tripeptidyl-peptidase C	peptidase [Streptomyces sp. 4F]
Vc74B-19_00571	1413	Succinyl-diaminopimelate desuccinylase	peptidase	Beta-Ala-His dipeptidase	dipeptidase [Streptomyces sp. CNH189]
Vc74B-19_00604	741	hypothetical protein	integral membrane protein	M50 family metallopeptidase	peptidase M50B-like protein [Streptomyces sp. T12]
Vc74B-19_00605	816	Putative SOS response-associated peptidase YedK	Conserved protein	SOS response-associated peptidase	SOS response-associated peptidase [Streptomyces sp. T12]
Vc74B-19_00642	1002	hypothetical protein	Caspase domain	Peptidase C14 caspase catalytic subunit P20	caspase family protein [Streptomyces sp. or20]
Vc74B-19_00657	435	hypothetical protein	phage repressor	Nickel-type superoxide dismutase maturation protease	nickel-type superoxide dismutase maturation protease [Streptomyces]
Vc74B-19_00666	561	ATP-dependent Clp protease ATP-binding subunit ClpC1	Clp amino terminal domain	Peptidase	peptidase [Streptomyces tendae]
Vc74B-19_00760	990	Microcin C7 self-immunity protein MccF	peptidase U61 LD-carboxypeptidase A	Muramoyltetrapeptide carboxypeptidase	LD-carboxypeptidase [Streptomyces sp. CNH189]
Vc74B-19_00786	843	Trypsin	serine protease	Serine protease	serine protease [Streptomyces sp. CNH189]
Vc74B-19_00813	1605	Aminopeptidase N	Peptidase M1 membrane alanine aminopeptidase	Zinc metalloprotease	M1 family metallopeptidase [Streptomyces tendae]
Vc74B-19_00872	714	hypothetical protein	peptidase C60 sortase A and B	Class F sortase	class F sortase [Streptomyces tendae]
Vc74B-19_00883	1362	N-formyl-4-amino-5-aminomethyl-2-methylpyrimidine deformylase	peptidase	Beta-Ala-His dipeptidase	dipeptidase [Streptomyces sp. CNH189]
Vc74B-19_00910	936	hypothetical protein	peptidase M48, Ste24p	Beta-lactamase regulating signal transducer with metallopeptidase domain	M48 family metalloprotease [Streptomyces tendae]
Vc74B-19_00939	1257	D-alanyl-D-alanine carboxypeptidase	carboxypeptidase EC 3.4.16.4	Peptidase	D-alanyl-D-alanine carboxypeptidase [Streptomyces sp. MH60]
Vc74B-19_00998	1710	Tripeptidyl aminopeptidase	Secreted	Secreted tripeptidylaminopeptidase	tripeptidylaminopeptidase [Streptomyces gancidicus BKS 13-15]
Vc74B-19_01019	1482	Periplasmic pH-dependent serine endoprotease DegQ	Peptidase s1 and s6 chymotrypsin hap	Protease (Secreted protein)	protease [Streptomyces sp. XY152]
Vc74B-19_01026	1458	Xaa-Pro aminopeptidase 1	Xaa-Pro aminopeptidase	Xaa-Pro aminopeptidase	aminopeptidase P family protein [Streptomyces sp. CNH189]
Vc74B-19_01047	1050	Murein DD-endopeptidase MepM	peptidase	Murein DD-endopeptidase MepM and murein hydrolase activator NlpD, contain LysM domain	peptidoglycan DD-metalloendopeptidase family protein [Streptomyces tendae]
Vc74B-19_01072	1386	D-alanyl-D-alanine carboxypeptidase	beta-lactamase	Serine hydrolase	CubicO group peptidase (beta-lactamase class C family) [Streptomyces sp. BK161]
Vc74B-19_01084	2610	Penicillin-binding protein 1A	penicillin-binding protein	Membrane peptidoglycan carboxypeptidase	membrane peptidoglycan carboxypeptidase [Streptomyces sp. T12]
Vc74B-19_01124	888	Rhomboid protease GluP	Rhomboid family	Rhomboid protease GluP	rhomboid family intramembrane serine protease [Streptomyces tendae]
Vc74B-19_01129	1107	hypothetical protein	Sortase family	Class E sortase	class E sortase [Streptomyces tendae]
Vc74B-19_01130	795	hypothetical protein	Sortase family	Class E sortase	LPXTG-site transpeptidase (sortase) family protein [Streptomyces sp. T12]
Vc74B-19_01132	1476	Penicillin-binding protein A	penicillin-binding protein	Penicillin-binding protein A	penicillin-binding protein 2 [Streptomyces sp. CNH189]
Vc74B-19_01241	1599	Carboxylesterase A	TAP domain-containing protein	Tripeptidyl-peptidase C	proteinase [Streptomyces sp. NRRL WC-3753]
Vc74B-19_01258	1629	Tripeptidyl aminopeptidase	Secreted	Secreted protease	secreted protease [Streptomyces azureus]
Vc74B-19_01264	825	hypothetical protein	integral membrane protein	Membrane associated rhomboid family serine protease	rhomboid family intramembrane serine protease [Streptomyces sp. CNH189]
Vc74B-19_01267	1707	Cocaine esterase	X-Pro dipeptidyl-peptidase domain-containing protein	Peptidase	X-Pro dipeptidyl-peptidase C-terminal domain-containing protein [Streptomyces viridosporus ATCC 14672]
Vc74B-19_01272	1155	D-alanyl-D-alanine carboxypeptidase	D-alanyl-D-alanine carboxypeptidase (EC 3.4.16.4)	D-stereospecific endopeptidase	D-alanyl-D-alanine carboxypeptidase [Streptomyces sp. T12]
Vc74B-19_01388	1275	Putative polysaccharide biosynthesis protein with aminopeptidase-like domain protein	Domain of unknown function (DUF2172)	Aminopeptidase-like domain-containing protein	aminopeptidase-like protein [Streptomyces sp. T12]
Vc74B-19_01438	1029	Microcin C7 self-immunity protein MccF	peptidase U61 LD-carboxypeptidase A	Muramoyltetrapeptide carboxypeptidase LdcA involved in peptidoglycan recycling	LD-carboxypeptidase [Streptomyces sp. CNH189]
Vc74B-19_01473	774	Glycyl-glycine endopeptidase ALE-1	peptidase	Peptidase	M23 family metallopeptidase [Streptomyces sp. CNH189]
Vc74B-19_01474	1389	putative zinc protease	Peptidase M16 domain-containing protein	Protease	insulinase family protein [Streptomyces sp. CNH189]
Vc74B-19_01475	1386	putative zinc protease	Insulinase (Peptidase family M16)	Predicted Zn-dependent peptidase	insulinase family protein [Streptomyces sp. T12]
Vc74B-19_01480	1338	Streptogrisin-D	Peptidase alpha-lytic pro domain	Streptogrisin D	trypsin-like serine protease [Streptomyces tendae]
Vc74B-19_01528	1302	Proline iminopeptidase	Prolyl aminopeptidase	Prolyl aminopeptidase	prolyl aminopeptidase 2 [Streptomyces sp. PanSC9]
Vc74B-19_01617	462	Glycyl-glycine endopeptidase ALE-1	peptidase	Membrane proteins	M23 family metallopeptidase [Streptomyces sp. CNH189]
Vc74B-19_01672	780	Signal peptidase I	Signal peptidase I	Signal peptidase I	signal peptidase I [Streptomyces sp. T12]
Vc74B-19_01673	852	Signal peptidase I	Signal peptidase i	Signal peptidase I	signal peptidase I [Streptomyces sp. CNH189]
Vc74B-19_01674	1101	Signal peptidase I	Signal peptidase i	Signal peptidase I	signal peptidase I [Streptomyces sp. CNH189]
Vc74B-19_01675	729	Signal peptidase I	signal peptidase I	Signal peptidase I	signal peptidase I [Streptomyces tendae]
Vc74B-19_01729	1578	Glycyl-glycine endopeptidase LytM	peptidase	Murein DD-endopeptidase MepM and murein hydrolase activator NlpD, contain LysM domain	M23 family metallopeptidase [Streptomyces sp. CNH189]
Vc74B-19_01734	1005	putative endopeptidase	Secreted protein	Cell wall-associated NlpC family hydrolase	C40 family peptidase [Streptomyces sp. CNH189]
Vc74B-19_01779	549	hypothetical protein	secreted protein	L,D-transpeptidase	L,D-transpeptidase [Streptomyces sp. DH-12]
Vc74B-19_01796	2139	Dipeptidyl aminopeptidase 4	peptidase	Dipeptidyl-peptidase-4	prolyl oligopeptidase family serine peptidase [Streptomyces tendae]
Vc74B-19_01887	1242	L,D-transpeptidase 2	(Lipo)protein	Lipoprotein-anchoring transpeptidase ErfK/SrfK	lipoprotein-anchoring transpeptidase ErfK/SrfK [Streptomyces sp. T12]
Vc74B-19_01888	1224	L,D-transpeptidase 2	(Lipo)protein	Lipoprotein-anchoring transpeptidase ErfK/SrfK	L,D-transpeptidase family protein [Streptomyces tendae]
Vc74B-19_01899	2046	Transglutaminase-activating metalloprotease	neutral zinc metalloprotease	Neutral metalloproteinase	peptidase M4 [Streptomyces sp. T12]
Vc74B-19_01900	1653	Transglutaminase-activating metalloprotease	neutral zinc metalloprotease	Neutral metalloproteinase	M4 family metallopeptidase [Streptomyces griseoflavus]
Vc74B-19_01992	810	D-alanyl-D-alanine dipeptidase	Dipeptidase	D-alanyl-D-alanine dipeptidase	M15 family metallopeptidase [Streptomyces sp. CNH189]
Vc74B-19_01999	2526	ATP-dependent Clp protease ATP-binding subunit ClpC1	ATP-dependent CLP protease ATP-binding subunit	ATP-dependent Clp protease ATP-binding subunit ClpC	ATP-dependent Clp protease ATP-binding subunit [unclassified Streptomyces]
Vc74B-19_02028	2040	ATP-dependent zinc metalloprotease FtsH	Acts as a processive, ATP-dependent zinc metallopeptidase for both cytoplasmic and membrane proteins. Plays a role in the quality control of integral membrane proteins (By similarity)	ATP-dependent zinc metalloprotease FtsH	ATP-dependent zinc metalloprotease FtsH [Streptomyces]
Vc74B-19_02032	1545	D-alanyl-D-alanine carboxypeptidase	D-alanyl-D-alanine carboxypeptidase	D-alanyl-D-alanine carboxypeptidase DacB	D-alanyl-D-alanine carboxypeptidase/D-alanyl-D-alanine-endopeptidase [Streptomyces tendae]
Vc74B-19_02048	750	ATP-dependent Clp protease ATP-binding subunit ClpC1	Clp domain-containing protein	ATP-dependent Clp protease ATP-binding subunit	ATP-dependent Clp protease ATP-binding subunit [Streptomyces sp. T12]
Vc74B-19_02054	1587	Carboxylesterase B	TAP domain-containing protein	Tripeptidyl-peptidase B	tripeptidyl-peptidase B. Serine peptidase. MEROPS family S33 [Streptomyces sp. di50b]
Vc74B-19_02081	1200	Serine protease	serine protease	Serine proteasec	MarP family serine protease [Streptomyces sp. CNH189]
Vc74B-19_02098	828	hypothetical protein	Abortive infection protein	CPBP family intramembrane metalloprotease	CPBP family intramembrane metalloprotease [Streptomyces sp. CNH189]
Vc74B-19_02179	618	hypothetical protein	Peptidase propeptide and YPEB domain	Asp-rich hydrophilic protein (Putative membrane protein)	peptidase [Actinospica acidiphila]
Vc74B-19_02215	2550	Aminopeptidase N	aminopeptidase N	Membrane alanine aminopeptidase N	aminopeptidase N [Streptomyces sp. CNH189]
Vc74B-19_02219	927	Rhomboid protease GluP	Rhomboid family	Rhomboid protease GluP	rhomboid family intramembrane serine protease [Streptomyces sp. T12]
Vc74B-19_02253	741	Lon protease	Peptidase S16, lon domain protein	ATP-dependent protease	ATP-dependent protease [Streptomyces sp. T12]
Vc74B-19_02272	642	Lipoprotein signal peptidase	This protein specifically catalyzes the removal of signal peptides from prolipoproteins (By similarity)	Lipoprotein signal peptidase	signal peptidase II [Streptomyces sp. T12]
Vc74B-19_02288	1968	Penicillin-binding protein PbpB	penicillin-binding protein	Cell division protein FtsI/penicillin-binding protein	penicillin-binding protein 2 [Streptomyces sp. CNH189]
Vc74B-19_02379	1326	putative succinyl-diaminopimelate desuccinylase	peptidase	Acetylornithine deacetylase/Succinyl-diaminopimelate desuccinylase	putative peptidase [Streptomyces venezuelae]
Vc74B-19_02395	1035	Beta-peptidyl aminopeptidase BapA	peptidase S58 DmpA	Beta-peptidyl aminopeptidase BapA	aminopeptidase [Streptomyces sp. CNH189]
Vc74B-19_02539	738	Type 4 prepilin-like proteins leader peptide-processing enzyme	peptidase	Prepilin peptidase	prepilin peptidase [Streptomyces sp. T12]
Vc74B-19_02548	798	putative endopeptidase	NLP P60 family protein	Glycoside hydrolase	C40 family peptidase [Streptomyces sp. CNH189]
Vc74B-19_02564	939	hypothetical protein	peptidase M48, Ste24p	Beta-lactamase regulating signal transducer with metallopeptidase domain	M48 family metalloprotease [Streptomyces tendae]
Vc74B-19_02644	1647	Transglutaminase-activating metalloprotease	neutral zinc metalloprotease	Neutral metalloproteinase	M4 family metallopeptidase [Streptomyces sp. CNH189]
Vc74B-19_02647	648	hypothetical protein	peptidase C60 sortase A and B	Sortase (Surface protein transpeptidase)	class F sortase [Streptomyces sp. F-7]
Vc74B-19_02687	1071	Protease PrtS	peptidase M4 thermolysin	Neutral metalloproteinase	M4 family metallopeptidase [Streptomyces sp. CNH189]
Vc74B-19_02688	267	hypothetical protein		Metalloprotease	metalloprotease [Streptomyces olindensis]
Vc74B-19_02709	1287	hypothetical protein	Zn_pept	Predicted carboxypeptidase	carboxypeptidase [Streptomyces sp. F-7]
Vc74B-19_02710	1956	Xaa-Pro dipeptidyl-peptidase	dipeptidylpeptidase	X-prolyl-dipeptidyl aminopeptidase	Xaa-Pro dipeptidyl-peptidase [Streptomyces sp. CNH189]
Vc74B-19_02797	1773	D-alanyl-D-alanine carboxypeptidase	Beta-lactamase	Serine hydrolase	beta-lactamase [Streptomyces variegatus]??
Vc74B-19_02810	1599	Carboxylesterase A	TAP domain-containing protein	Tripeptidyl-peptidase B	protease [Streptomyces viridosporus ATCC 14672]
Vc74B-19_02830	603	ATP-dependent Clp protease proteolytic subunit	Cleaves peptides in various proteins in a process that requires ATP hydrolysis. Has a chymotrypsin-like activity. Plays a major role in the degradation of misfolded proteins (By similarity)	ATP-dependent Clp protease proteolytic subunit	ATP-dependent Clp protease proteolytic subunit [Streptomyces]
Vc74B-19_02831	657	ATP-dependent Clp protease proteolytic subunit 1	Cleaves peptides in various proteins in a process that requires ATP hydrolysis. Has a chymotrypsin-like activity. Plays a major role in the degradation of misfolded proteins (By similarity)	ATP-dependent Clp protease proteolytic subunit	ATP-dependent Clp protease proteolytic subunit [Streptomyces sp. CNH189]
Vc74B-19_02910	936	hypothetical protein		V8-like Glu-specific endopeptidase	serine protease [Streptomyces sp. CNH189]
Vc74B-19_03053	2367	Transglutaminase-activating metalloprotease	neutral zinc metalloprotease	Peptidase M4 thermolysin	Zn-dependent metalloprotease [Streptomyces sp. T12]
Vc74B-19_03127	663	hypothetical protein	peptidase S51, dipeptidase E	Dipeptidase E	peptidase E [Streptomyces vinaceus]
Vc74B-19_03185	837	Methionine aminopeptidase 1	Removes the N-terminal methionine from nascent proteins (By similarity)	Type I methionyl aminopeptidase	type I methionyl aminopeptidase [Streptomyces sp. CNH189]
Vc74B-19_03214	681	Extracellular small neutral protease	extracellular small neutral protease	Extracellular small neutral protease	snapalysin [Streptomyces tendae]
Vc74B-19_03239	1632	Stage V sporulation protein D	penicillin-binding protein	NTF2-like N-terminal transpeptidase domain-containing protein (Fragment)	penicillin-binding protein [Streptomyces sp. CNH189]
Vc74B-19_03321	1014	Murein DD-endopeptidase MepM	peptidase	Murein DD-endopeptidase MepM and murein hydrolase activator NlpD, contain LysM domain	peptidoglycan DD-metalloendopeptidase family protein [Streptomyces sp. CNH189]
Vc74B-19_03367	1407	2,6-dihydropseudooxynicotine hydrolase	Inherit from bactNOG: dipeptidyl aminopeptidase	Predicted hydrolase of the alpha/beta-hydrolase fold	dipeptidyl aminopeptidase [Streptomyces tubercidicus]??
Vc74B-19_03430	570	hypothetical protein		Peptidase	peptidase [Streptomyces sp. CNH189]
Vc74B-19_03434	804	hypothetical protein	Abortive infection protein	CPBP family intramembrane metalloprotease	CPBP family intramembrane metalloprotease [Streptomyces tendae]
Vc74B-19_03455	1212	D-alanyl-D-alanine carboxypeptidase	carboxypeptidase EC 3.4.16.4	Serine hydrolase	D-alanyl-D-alanine carboxypeptidase [Streptomyces sp. SLBN-134]
Vc74B-19_03458	3777	Serine protease AprX	Peptidase S8 and S53 subtilisin kexin sedolisin	Subtilisin E	8 family serine peptidase [Streptomyces sp. CNH189]
Vc74B-19_03474	738		carboxypeptidase	Muramoyl-pentapeptide carboxypeptidase	zinc D-Ala-D-Ala carboxypeptidase [Streptomyces sp. T12]
Vc74B-19_03493	876	hypothetical protein	(Lipo)protein	L,D-peptidoglycan transpeptidase YkuD (ErfK/YbiS/YcfS/YnhG family)	L,D-peptidoglycan transpeptidase YkuD (ErfK/YbiS/YcfS/YnhG family) [Streptomyces sp. T12]
Vc74B-19_03508	2994	Minor extracellular protease vpr	peptidase S8 and S53, subtilisin, kexin, sedolisin	Protease-associated PA domain protein	S8 family serine peptidase [Streptomyces sp. CNH189]
Vc74B-19_03536	1128	hypothetical protein	Dipeptidase	Membrane dipeptidase	membrane dipeptidase [Streptomyces sp. CNH189]v
Vc74B-19_03537	1179	hypothetical protein	Dipeptidase	Membrane dipeptidase	membrane dipeptidase [Streptomyces sp. CNH189]
Vc74B-19_03588	1167	Fervidolysin	peptidase S8 and S53, subtilisin, kexin, sedolisin	Type VII secretion-associated serine protease mycosin	type VII secretion-associated serine protease mycosin [Streptomyces sp. CNH189]
Vc74B-19_03619	705	hypothetical protein	Secreted protein	L,D-peptidoglycan transpeptidase YkuD (ErfK/YbiS/YcfS/YnhG family)	L,D-transpeptidase family protein [Streptomyces sp. CNH189]
Vc74B-19_03689	906	Streptogrisin-B	serine protease	Streptogrisin B	S1 family peptidase [Streptomyces sp. SMS_SU21]
Vc74B-19_03690	1047	Streptogrisin-D	Peptidase alpha-lytic pro domain	Streptogrisin D	trypsin-like serine protease [Streptomyces tendae]
Vc74B-19_03729	1233	D-alanyl-D-alanine carboxypeptidase	beta-lactamase	Alkaline D-peptidase (Fragment)	beta-lactamase [Pseudonocardia dioxanivorans CB1190]?
Vc74B-19_03773	1530	Subtilisin BL	protease	Peptidase S8 and S53 subtilisin kexin sedolisin	S8 family serine peptidase [Streptomyces sp. CNH189]
Vc74B-19_03774	1530	Fervidolysin	protease	Peptidase S8 and S53 subtilisin kexin sedolisin	S8 family serine peptidase [Streptomyces sp. CNH189]
Vc74B-19_03782	1395	hypothetical protein	CalR5 protein	Predicted Zn-dependent protease	peptidase [Streptomyces sp. CNH189]
Vc74B-19_03868	1101	Protease HtpX	Peptidase M48	Zn-dependent protease with chaperone function	M48 family metalloprotease [Streptomyces tendae]
Vc74B-19_03901	3207	Tricorn protease	protease	Tricorn protease homolog	peptidase S41 [Streptomyces sp. T12]
Vc74B-19_04010	1407	Agglutinin receptor	Peptidase family M48	Zn-dependent protease with chaperone function	M48 family metalloprotease [Streptomyces marokkonensis]
Vc74B-19_04039	861	Protease HtpX	Protease HtpX homolog	Zinc metalloprotease HtpX	zinc metalloprotease HtpX [Streptomyces sp. T12]
Vc74B-19_04093	816	Murein DD-endopeptidase MepM	peptidase	Membrane proteins related to metalloendopeptidases	M23 family metallopeptidase [Streptomyces sp. CNH189]
Vc74B-19_04201	1434	Thermophilic serine proteinase	peptidase S8 and S53, subtilisin, kexin, sedolisin	Peptidase S8	S8 family serine peptidase [Streptomyces tendae]
Vc74B-19_04300	2592	Aminopeptidase N	aminopeptidase N	Aminopeptidase G. Metallo peptidase. MEROPS family M01	aminopeptidase N [Streptomyces sp. CNH189]
Vc74B-19_04334	618	ATP-dependent Clp protease proteolytic subunit 1	Cleaves peptides in various proteins in a process that requires ATP hydrolysis. Has a chymotrypsin-like activity. Plays a major role in the degradation of misfolded proteins (By similarity)	ATP-dependent Clp protease proteolytic subunit	ATP-dependent Clp protease proteolytic subunit 1 [Streptomyces sp. MH60]
Vc74B-19_04335	708	ATP-dependent Clp protease proteolytic subunit 2	Cleaves peptides in various proteins in a process that requires ATP hydrolysis. Has a chymotrypsin-like activity. Plays a major role in the degradation of misfolded proteins (By similarity)	ATP-dependent Clp protease proteolytic subunit	ATP-dependent Clp protease proteolytic subunit [Streptomyces sp. CNH189]
Vc74B-19_04336	1287	ATP-dependent Clp protease ATP-binding subunit ClpX	ATP-dependent specificity component of the Clp protease. It directs the protease to specific substrates. Can perform chaperone functions in the absence of ClpP (By similarity)	ATP-dependent Clp protease ATP-binding subunit ClpX	ATP-dependent Clp protease ATP-binding subunit ClpX [Streptomyces]
Vc74B-19_04348	2331	Peptidoglycan D,D-transpeptidase MrdA	penicillin-binding protein	Penicillin-binding protein 2	penicillin-binding protein 2 [Streptomyces tendae]
Vc74B-19_04379	3312	Tricorn protease	protease	Tricorn protease	S41 family peptidase [Streptomyces sp. CNH189]
Vc74B-19_04390	1629	Penicillin-binding protein A	penicillin-binding protein	NTF2-like N-terminal transpeptidase domain-containing protein	penicillin-binding protein [Streptomyces sp. T12]
Vc74B-19_04442	1821	hypothetical protein	VWA-like domain (DUF2201)	Predicted metal-dependent peptidase	putative metal-dependent peptidase [Streptomyces sp. T12]
Vc74B-19_04538	1413	Aminopeptidase N	Peptidase M1 membrane alanine aminopeptidase	Metallopeptidase	M1 family metallopeptidase [Streptomyces sp. CNH189]
Vc74B-19_04547	1539	putative cytosol aminopeptidase	Presumably involved in the processing and regular turnover of intracellular proteins. Catalyzes the removal of unsubstituted N-terminal amino acids from various peptides (By similarity)	Leucyl aminopeptidase	leucyl aminopeptidase [Streptomyces tendae]
Vc74B-19_04577	1293	L,D-transpeptidase 2	ErfK YbiS YcfS YnhG family protein	Lipoprotein-anchoring transpeptidase ErfK/SrfK	L,D-transpeptidase family protein [Streptomyces sp. T12]
Vc74B-19_04586	738	hypothetical protein	integral membrane protein	Membrane associated rhomboid family serine protease	rhomboid family intramembrane serine protease [Streptomyces tendae]
Vc74B-19_04589	1041	putative endopeptidase	nlp p60 protein	Cell wall-associated NlpC family hydrolase	C40 family peptidase [unclassified Streptomyces]
Vc74B-19_04590	1014	putative endopeptidase	Secreted protein	Cell wall-associated NlpC family hydrolase	C40 family peptidase [Streptomyces sp. CNH189]
Vc74B-19_04598	1029	putative aminopeptidase	peptidase S58, DmpA	L-aminopeptidase/D-esterase	P1 family peptidase [Streptomyces sp. CNH189]
Vc74B-19_04614	1293	hypothetical protein	Secreted protein	M6 family metalloprotease domain-containing protein (Fragment)	M6 family metalloprotease domain-containing protein [Streptomyces sp. CNH189]
Vc74B-19_04635	2595	D-alanyl-D-alanine carboxypeptidase DacF	D-alanyl-D-alanine carboxypeptidase	D-alanyl-D-alanine carboxypeptidase DacF	D-alanyl-D-alanine carboxypeptidase [Streptomyces sp. CNH189]
Vc74B-19_04640	570	hypothetical protein	secreted protein	L,D-transpeptidase	L,D-transpeptidase [Streptomyces sp. F-7]
Vc74B-19_04660	1587	Tripeptidyl aminopeptidase	secreted peptidase	Secreted peptidase	alpha/beta hydrolase [Streptomyces sp. CNH189]
Vc74B-19_04671	834	D-aminopeptidase	D-aminopeptidase	D-aminopeptidase DppA	M55 family metallopeptidase [Streptomyces sp. T12]
Vc74B-19_04673	1953	Dipeptidyl aminopeptidase BIII	Peptidase S9 prolyl oligopeptidase active site	Acyl-peptide hydrolase	S9 family peptidase [Streptomyces sp. CNH189]
Vc74B-19_04674	933	putative murein peptide carboxypeptidase	LD-carboxypeptidase	Carboxylpeptidase	LD-carboxypeptidase [Streptomyces sp. CNH189]
Vc74B-19_04697	546	Putative cysteine protease YraA	intracellular protease Pfpi family	Protease I	protease [Streptomyces sp. 4F]
Vc74B-19_04716	1128	putative dipeptidase PepE	peptidase, M24	D-alanyl-D-alanine dipeptidase	aminopeptidase P family protein [Streptomyces sp. CNH189]
Vc74B-19_04803	1380	putative zinc protease	Insulinase (Peptidase family M16)	Predicted Zn-dependent peptidase	insulinase family protein [Streptomyces sp. T12]
Vc74B-19_04811	1407	Major intracellular serine protease	peptidase S8 and S53, subtilisin, kexin, sedolisin	Type VII secretion-associated serine protease mycosin	type VII secretion-associated serine protease mycosin [Streptomyces sp. Akac8]
Vc74B-19_04823	1254	Thermophilic serine proteinase	peptidase S8 and S53, subtilisin, kexin, sedolisin	Fervidolysin. Serine peptidase. MEROPS family S08A	type VII secretion-associated serine protease mycosin [Streptomyces sp. F-7]
Vc74B-19_04856	1125	D-alanyl-D-alanine carboxypeptidase	Beta-lactamase	Beta-lactamase	D-alanyl-D-alanine carboxypeptidase [Streptomyces leeuwenhoekii]
Vc74B-19_04870	624	hypothetical protein	peptidase C60 sortase A and B	Class F sortase	class F sortase [Streptomyces sp. T12]
Vc74B-19_04940	1467	hypothetical protein	Membrane	PrsW family intramembrane metalloprotease	PrsW family intramembrane metalloprotease [Streptomyces sp. CNH189]
Vc74B-19_04941	1020	Glycyl-glycine endopeptidase ALE-1	peptidase	Peptidase	M23 family metallopeptidase [Streptomyces sp. CNH189]
Vc74B-19_04950	426	hypothetical protein	Possibl zinc metallo-peptidase	Putative Zn-dependent protease with MMP-like domain	Predicted Zn-dependent protease, minimal metalloprotease (MMP)-like domain [Streptomyces sp. di50b]
Vc74B-19_04966	837	Glycyl-glycine endopeptidase ALE-1	peptidase	Glycyl-glycine endopeptidase LytM	peptidoglycan DD-metalloendopeptidase family protein [Streptomyces sp. T12]
Vc74B-19_04985	984	D-alanyl-D-alanine carboxypeptidase	D-alanyl-D-alanine carboxypeptidase	D-alanyl-D-alanine carboxypeptidase	D-alanyl-D-alanine carboxypeptidase [Streptomyces sp. CNH189]
Vc74B-19_04995	867	Proline iminopeptidase	Alpha beta hydrolase fold protein	Alpha/beta fold hydrolase	proline iminopeptidase [Streptomyces turgidiscabies]
Vc74B-19_05089	2094	Dipeptidyl aminopeptidase BIII	peptidase S9, prolyl oligopeptidase	Dipeptidyl aminopeptidase BIII	prolyl oligopeptidase family serine peptidase [Streptomyces tendae]
Vc74B-19_05102	1173	Alpha-lytic protease	serine protease	Peptidase S1	peptidase S1 [Streptomyces sp. CNH189]
Vc74B-19_05105	540	Extracellular small neutral protease	extracellular small neutral protease	Secreted extracellular small neutral protease	snapalysin family zinc-dependent metalloprotease [Streptomyces sp. CNH189]
Vc74B-19_05194	990	Periplasmic serine endoprotease DegP	protease	Serine protease	trypsin-like serine protease [Streptomyces tendae]
Vc74B-19_05221	1011	putative endopeptidase p60	secreted transglycosylase	Secreted transglycosylase	peptidase P60 [Streptomyces griseorubens]
Vc74B-19_05240	1209	Extracellular serine proteinase	Peptidase inhibitor I9	Extracellular serine proteinase	S8 family peptidase [Streptomyces sp. CNH189]
Vc74B-19_05305	1107	putative peptidase	peptidase	X-Pro dipeptidase	M24 family metallopeptidase [Streptomyces sp. T12]
Vc74B-19_05309	3318	Subtilisin DY	serine protease	Serine protease AprX	S8 family serine peptidase [Streptomyces tendae]
Vc74B-19_05314	2580	Aminopeptidase N	aminopeptidase N	Membrane alanyl aminopeptidase	aminopeptidase N [Streptomyces sp. CNH189]
Vc74B-19_05322	879	hypothetical protein	Abortive infection protein	CPBP family intramembrane metalloprotease	CPBP family intramembrane metalloprotease [Streptomyces sp. T12]
Vc74B-19_05406	1293	Resuscitation-promoting factor Rpf	peptidase	Resuscitation-promoting factor Rpf	peptidoglycan DD-metalloendopeptidase family protein [Streptomyces sp. T12]
Vc74B-19_05458	1131	Putative zinc metalloprotease Rip3	Peptidase M50	Membrane-bound peptidase	peptidase [Streptomyces tendae]
Vc74B-19_05465	846	Proteasome subunit beta	Component of the proteasome core, a large protease complex with broad specificity involved in protein degradation (By similarity)	Proteasome subunit beta	proteasome subunit beta [Streptomyces sp. T12]
Vc74B-19_05466	750	Proteasome subunit alpha	Component of the proteasome core, a large protease complex with broad specificity involved in protein degradation (By similarity)	Proteasome endopeptidase complex	proteasome subunit alpha [Streptomyces sp. T12]
Vc74B-19_05567	474	putative endopeptidase p60	NLP P60 family protein	NLP/P60 family protein (Secreted protein)	C40 family peptidase [Streptomyces sp. CNH189]
Vc74B-19_05569	636	ATP-dependent Clp protease proteolytic subunit 2	Cleaves peptides in various proteins in a process that requires ATP hydrolysis. Has a chymotrypsin-like activity. Plays a major role in the degradation of misfolded proteins (By similarity)	ATP-dependent Clp protease proteolytic subunit	ATP-dependent Clp protease proteolytic subunit [Streptomyces tendae]
Vc74B-19_05601	2292	Penicillin-binding protein 1A	penicillin-binding protein	Bifunctional penicillin-binding protein 1a/1b pona1	membrane peptidoglycan carboxypeptidase [Streptomyces sp. T12]
Vc74B-19_05605	1431	Leupeptin-inactivating enzyme 1	Peptidase family M28	Leupeptin-inactivating enzyme 2	peptidase M28-like protein [Streptomyces sp. T12]
Vc74B-19_05629	1212	Extracellular serine proteinase	peptidase S8 and S53, subtilisin, kexin, sedolisin	Peptidase, S8A (Subtilisin) subfamily	S8 family serine peptidase [Streptomyces sp. T12]
Vc74B-19_05701	1623	Carboxylesterase A	TAP domain-containing protein	Tripeptidyl-peptidase C	peptidase [Streptomyces albidoflavus]
Vc74B-19_05702	576	Extracellular small neutral protease	extracellular small neutral protease	Snapalysin family zinc-dependent metalloprotease	snapalysin family zinc-dependent metalloprotease [Streptomyces sp. E2N171]
Vc74B-19_05836	903	D-alanyl-D-alanine carboxypeptidase	d-alanyl-d-alanine carboxypeptidase	D-alanyl-D-alanine carboxypeptidase	D-alanyl-D-alanine carboxypeptidase [Streptomyces sp. CNH189]
Vc74B-19_05844	1299	putative M18 family aminopeptidase 2	M18 family aminopeptidase	M18 family aminopeptidase	M18 family aminopeptidase [Streptomyces sp. T12]
Vc74B-19_05911	2271	Penicillin-binding protein 1A	penicillin-binding protein	Penicillin-binding protein 1A/1B	penicillin-binding protein [unclassified Streptomyces]
Vc74B-19_05926	1848	Dipeptidyl aminopeptidase BIII	peptidase S9 prolyl oligopeptidase active site domain protein	Peptide hydrolase	prolyl oligopeptidase family serine peptidase [Streptomyces tendae]
Vc74B-19_05975	1458	Penicillin-binding protein A	penicillin-binding protein	Cell division protein FtsI/penicillin-binding protein 2	penicillin-binding protein [Streptomyces sp. CNH189]
Vc74B-19_06006	1275	putative zinc protease	peptidase m16 domain-containing protein	Predicted Zn-dependent peptidase	insulinase family protein [Streptomyces sp. Akac8]
Vc74B-19_06007	1287	hypothetical protein	Peptidase M16 domain-containing protein		insulinase family protein [Streptomyces sp. Akac8]
Vc74B-19_06119	1296	D-alanyl-D-alanine carboxypeptidase DacD	d-alanyl-d-alanine carboxypeptidase	D-alanyl-D-alanine carboxypeptidase DacD	D-alanyl-D-alanine carboxypeptidase [Streptomyces sp. CNH189]
Vc74B-19_06139	1386	Streptogrisin-D	secreted protease	S1 family peptidase	trypsin-like serine protease [Streptomyces tendae]
Vc74B-19_06166	1371	Alpha-lytic protease	serine protease	Streptogrisin C	trypsin-like serine protease [Streptomyces sp. CNH189]
Vc74B-19_06167	1095	Protein flp	beta-lactamase	CubicO group peptidase, beta-lactamase class C family	CubicO group peptidase (beta-lactamase class C family) [Streptomyces capillispiralis]
Vc74B-19_06348	384	hypothetical protein	Possibl zinc metallo-peptidase	Zinicin-like metallopeptidase	metallopeptidase family protein [Streptomyces]
Vc74B-19_06366	1191	D-alanyl-D-alanine carboxypeptidase	D-alanyl-D-alanine carboxypeptidase (EC 3.4.16.4)	Alkaline D-peptidase and alkaline D-peptidase fusion	alkaline D-peptidase [Streptomyces sp. ZS0098]
Vc74B-19_06471	3453	Bacillopeptidase F	Peptidase S8 and S53 subtilisin kexin sedolisin	Bacillopeptidase F	S8 family serine peptidase [Streptomyces sp. CNH189]
Vc74B-19_06506	1170	D-alanyl-D-alanine carboxypeptidase DacD	d-alanyl-d-alanine carboxypeptidase	D-alanyl-D-alanine carboxypeptidase DacD	D-alanyl-D-alanine carboxypeptidase [Streptomyces sp. CNH189]
Vc74B-19_06553	771	Methionine aminopeptidase 1	Removes the N-terminal methionine from nascent proteins (By similarity)	Methionine aminopeptidase	type I methionyl aminopeptidase [Streptomyces sp. CNH189]
Vc74B-19_06596	939	Glycyl-glycine endopeptidase ALE-1	peptidase	Secreted peptidase	peptidoglycan DD-metalloendopeptidase family protein [Streptomyces sp. CNH189]
Vc74B-19_06628	1185	Serine protease	serine protease	Serine protease	MarP family serine protease [Streptomyces sp. CNH189]
Vc74B-19_06639	1266	hypothetical protein	VWA-like domain (DUF2201)	Predicted metal-dependent peptidase	putative metal-dependent peptidase [Micromonospora sp. CNZ303]?
Vc74B-19_06670	1254	L,D-transpeptidase 2	(Lipo)protein	Lipoprotein-anchoring transpeptidase ErfK/SrfK	L,D-transpeptidase family protein [Streptomyces tendae]
Vc74B-19_06671	3327	Serine protease AprX	peptidase S8 and S53, subtilisin, kexin, sedolisin	1,4-dihydropyridine enentioselective esterase	S8 family serine peptidase [Streptomyces sp. CNH189]
Vc74B-19_06697	2436	Lon protease	ATP-dependent serine protease that mediates the selective degradation of mutant and abnormal proteins as well as certain short-lived regulatory proteins. Required for cellular homeostasis and for survival from DNA damage and developmental changes induced by stress. Degrades polypeptides processively to yield small peptide fragments that are 5 to 10 amino acids long. Binds to DNA in a double-stran…	Lon protease	endopeptidase La [Streptomyces tendae]
Vc74B-19_06728	1458	Penicillin-binding protein A	penicillin-binding protein	Secreted penicillin-binding protein	penicillin-binding protein 2 [Streptomyces sp. CNH189]
Vc74B-19_06733	1170	putative endopeptidase	Secreted protein	Cell wall-associated NlpC family hydrolase	NlpC/P60 family protein [Streptomyces sp. T12]
Vc74B-19_06756	1161	putative CtpA-like serine protease	Carboxy-terminal processing protease	Carboxyl-terminal processing protease	carboxyl-terminal processing protease [Streptomyces sp. T12]
Vc74B-19_06767	588	hypothetical protein	Rhomboid family	Membrane associated rhomboid family serine protease	rhomboid family intramembrane serine protease [Streptomyces tendae]

## Sheet: Table S5. MEROPS families
Table S5. Classification of peptidases by MEROPS database
Classification of peptidases by MEROPS database for:
(A) Streptomyces sp. G11C
(B) Streptomyces sp. CHD11
(C) Streptomyces sp. Vc74B-19
(D) Summary table of peptidase families
(E) Summary table of peptidase super-families
(A) Streptomyces sp. G11C								(D) Summary table of peptidase families						(E) Summary table of peptidase super-families
N°	seq-strain	family MEROPS	Target	Description	Species	E-value		N°	peptidase family	G11C	CHD11	Vc74B-19			Peptidase family	G11C		CHD11		Vc74B-19
1	G11C_00010	a08	MER0005705	signal peptidase II	Streptomyces coelicolor	9.9e-86		1	a08	1	1	1				N°	%	N°	%	N°	%
2	G11C_00026	-						2	a24	1	1	1		a	Aspartic	2	1.32	2	1.2	2	1.13
3	G11C_00076	s54	MER1080817	family S54 unassigned peptidases	Streptomyces albus	6.9e-94		3	c02	1	0	0		c	Cysteine	10	6.62	19	11.4	20	11.3
4	G11C_00091	c82	MER0463935	subfamily C82A unassigned peptidases	Streptomyces sp. S4	6.7e-76		4	c14	0	2	1		m	Metallo	62	41.06	63	37.95	65	36.72
5	G11C_00115	m17	MER0929699	family M17 unassigned peptidases	Streptomyces sp. PVA 94-07	2.3e-282		5	c15	0	2	1		p	mixed	2	1.32	2	1.2	2	1.13
6	G11C_00235	s08	MER0990159	subfamily S8A unassigned peptidases	Streptomyces sp. PVA 94-07	4.7e-242		6	c40	0	2	7		s	Serine	73	48.34	78	46.99	86	48.59
7	G11C_00267	s01	MER0217306	subfamily S1A unassigned peptidases	Actinosynnema mirum	8.8e-43		7	c56	0	1	1		t	Threonine	2	1.32	2	1.2	2	1.13
8	G11C_00334	c82	MER0743360	subfamily C82A unassigned peptidases	Streptomyces sp. SM8	4.7e-66		8	c60	4	8	6		NC	Not classified	28		32		30
9	G11C_00399	c82	MER0462351	subfamily C82A unassigned peptidases	Streptomyces sp. C	7.1e-82		9	c82	5	4	4		Total		179		198		207
10	G11C_00441	s11	MER0974267	family S11 unassigned peptidases	Streptomyces sp. PVA 94-07	3.2e-170		10	m01	6	6	5		classified proteases		151	84.4	166	83.8	177	85.5
11	G11C_00445	m07	MER0001062	snapalysin	Streptomyces coelicolor	4.5e-110		11	m04	3	2	5
12	G11C_00456	s01	MER0217317	subfamily S1A unassigned peptidases	Streptomyces albus	2.9e-102		12	m06	3	3	3
13	G11C_00498	m23	MER0200992	subfamily M23B unassigned peptidases	Streptomyces scabiei	1.9e-89		13	m07	2	2	3		42 families shared between the three strains
14	G11C_00559	-						14	m14	1	2	2		5 families shared between CHD11 and Vc74B-19 strains (Not in G11C)
15	G11C_00564	m23	MER0189572	subfamily M23A unassigned peptidases	Streptomyces albus	3.2e-109		15	m15	3	2	2		2 families unique to G11C (c02, s53)
16	G11C_00595	m24	MER0028598	subfamily M24A unassigned peptidases	Streptomyces avermitilis	1.7e-173		16	m16	3	3	5		1 family shared between G11C and Vc74B-19 strains (Not in CHD11)
17	G11C_00632	m48	MER0882708	subfamily M48A unassigned peptidases	Streptomyces albus	1.6e-79		17	m17	1	0	1
18	G11C_00722	-						18	m18	1	1	1
19	G11C_00737	s16	MER1038361	family S16 unassigned peptidases	Streptomyces sp. PVA 94-07	4.6e-149		19	m19	1	1	2
20	G11C_00756	s01	MER0217297	subfamily S1B unassigned peptidases	Streptomyces albus	9.9e-133		20	m20	2	2	3
21	G11C_00770	s26	MER0273251	PA1303 peptidase ({Pseudomonas} sp.)	Streptomyces sp. SirexAA-E	2.6e-36		21	m23	11	10	10
22	G11C_00805	s08	MER0972996	subfamily S8A unassigned peptidases	Streptomyces sp. PVA 94-07	2.6e-189		22	m24	5	6	6
23	G11C_00932	m24	MER0482181	subfamily M24B non-peptidase homologues	Streptomyces albus	6.7e-149		23	m28	3	2	2
24	G11C_00976	s12	MER1027267	family S12 unassigned peptidases	Streptomyces sp. PVA 94-07	5.5e-200		24	m41	2	1	1
25	G11C_01052	m20	MER0852369	subfamily M20F non-peptidase homologues	Streptomyces sp. SM8	2.0e-284		25	m48	4	4	3
26	G11C_01073	m56	MER0121509	family M56 non-peptidase homologues	Streptomyces griseus	2.1e-118		26	m50	4	4	2
27	G11C_01165	m23	MER0280029	subfamily M23B unassigned peptidases	Streptomyces sp. SPB78	1.1e-80		27	m55	1	1	1
28	G11C_01166	m16	MER0922982	subfamily M16B non-peptidase homologues	Streptomyces sp. PVA 94-07	9.9e-188		28	m56	2	3	2
29	G11C_01167	m16	MER0510485	YMXG peptidase	Streptomyces sp. PAMC26508	7.5e-255		29	m67	1	1	1
30	G11C_01177	s01	MER0958079	subfamily S1A unassigned peptidases	Streptomyces sp. PVA 94-07	1.2e-148		30	m79	1	4	3
31	G11C_01206	m01	MER0811252	family M1 unassigned peptidases	Streptomyces sp. PVA 94-07	1.5e-126		31	m82	2	1	1
32	G11C_01231	s14	MER0508795	ClpP1 peptidase ({Streptomyces}-type)	Streptomyces davawensis	1.0e-116		32	m103	0	2	1
33	G11C_01232	s14	MER0358959	ClpP2 peptidase ({Streptomyces}-type)	Streptomyces sp. S4	6.7e-129		33	p01	2	2	2
34	G11C_01233	-						34	s01	14	16	13
35	G11C_01242	-						35	s08	8	11	14
36	G11C_01260	m48	MER0011007	subfamily M48B unassigned peptidases	Streptomyces coelicolor	4.4e-117		36	s09	3	4	5
37	G11C_01291	s41	MER1058523	tricorn core peptidase (bacteria)	Streptomyces sp. PVA 94-07	6.1e-270		37	s11	3	5	5
38	G11C_01313	-						38	s12	9	6	10
39	G11C_01314	m04	MER0187822	family M4 unassigned peptidases	Streptomyces albus	2.5e-213		39	s13	1	2	1
40	G11C_01398	s09	MER0995167	subfamily S9A unassigned peptidases	Streptomyces sp. SM8	1.5e-172		40	s14	5	4	5
41	G11C_01430	-						41	s15	4	2	2
42	G11C_01441	s01	MER0216463	MarP peptidase ({Mycobacterium tuberculosis})	Streptomyces albus	5.9e-96		42	s16	2	1	1
43	G11C_01469	s33	MER0508180	tripeptidyl-peptidase B	Streptomyces davawensis	1.5e-219		43	s26	5	6	5
44	G11C_01482	s33	MER0212744	family S33 unassigned peptidases	Streptomyces flavogriseus	1.9e-277		44	s33	10	8	12
45	G11C_01496	m07	MER0264591	snapalysin	Streptomyces sp. S4	5.5e-84		45	s37	1	1	1
46	G11C_01510	s01	MER0217403	streptogrisin B	Streptomyces albus	6.7e-110		46	s41	3	3	3
47	G11C_01512	s01	MER0217853	streptogrisin D	Streptomyces albus	7.8e-114		47	s51	1	1	1
48	G11C_01610	m50	MER0172631	subfamily M50B unassigned peptidases	Streptomyces sviceus	4.2e-165		48	s53	1	0	0
49	G11C_01617	t01	MER1361996	subfamily T1A unassigned peptidases	Streptomyces albidoflavus	4.6e-133		49	s54	2	6	5
50	G11C_01618	t01	MER0508834	family T1 non-peptidase homologues	Streptomyces davawensis	8.3e-116		50	s66	1	2	3
51	G11C_01641	m41	MER0877697	family M41 unassigned peptidases	Streptomyces sp. PVA 94-07	7.6e-136		51	t01	2	2	2
52	G11C_01649	s26	MER1046762	subfamily S26A unassigned peptidases	Streptomyces sp. PVA 94-07	5.8e-101		-	-	28	32	30
53	G11C_01650	s26	MER1047203	subfamily S26A non-peptidase homologues	Streptomyces sp. PVA 94-07	4.0e-125		Total		179	198	207
54	G11C_01651	s26	MER1050151	subfamily S26A unassigned peptidases	Streptomyces sp. PVA 94-07	1.3e-90		Different families		46	48	49
55	G11C_01713	m23	MER0480069	subfamily M23B unassigned peptidases	Streptomyces avermitilis	7.4e-36
56	G11C_01728	-
57	G11C_01729	-
58	G11C_01742	s16	MER1037932	family S16 unassigned peptidases	Streptomyces sp. MNU77	5.6e-87
59	G11C_01746	-
60	G11C_01760	m20	MER0808532	subfamily M20F unassigned peptidases	Streptomyces sp. PVA 94-07	5.5e-310
61	G11C_01765	s33	MER0034347	family S33 unassigned peptidases	Streptomyces avermitilis	4.1e-240
62	G11C_01766	s33	MER0213812	tripeptidyl-peptidase C	Streptomyces albus	4.1e-292
63	G11C_01833	m01	MER0811827	lysyl aminopeptidase 1 ({Streptomyces} sp.)	Streptomyces sp. PVA 94-07	5.0e-82
64	G11C_01839	m14	MER0835451	subfamily M14A unassigned peptidases	Streptomyces sp. PVA 94-07	3.0e-180
65	G11C_01931	m01	MER0811756	family M1 non-peptidase homologues	Streptomyces sp. PVA 94-07	3.5e-136
66	G11C_01981	s12	MER1002061	family S12 unassigned peptidases	Streptomyces sp. SM8	2.4e-140
67	G11C_02002	-
68	G11C_02139	s12	MER1006777	family S12 unassigned peptidases	Streptomyces sp. PVA 94-07	2.7e-223
69	G11C_02143	m82	MER0940532	family M82 unassigned peptidases	Streptomyces sp. PVA 94-07	5.3e-78
70	G11C_02153	s33	MER1342716	family S33 unassigned peptidases	Streptomyces sp. CNQ431	3.6e-209
71	G11C_02154	p01	MER0317010	family P01 unassigned peptidases	Streptomyces sp. S4	3.0e-58
72	G11C_02175	m15	MER1236625	subfamily M15A unassigned peptidases	Streptomyces sp. PVA 94-07	9.1e-94
73	G11C_02264	s08	MER0402249	secreted peptidase A	Streptomyces sp. S4	4.5e-160
74	G11C_02324	s41	MER1057217	subfamily S41A unassigned peptidases	Streptomyces sp. PVA 94-07	6.7e-151
75	G11C_02426	m50	MER0121417	subfamily M50B unassigned peptidases	Streptomyces griseus	3.1e-58
76	G11C_02546	s01	MER0301591	streptogrisin A	Streptomyces albus	8.9e-109
77	G11C_02577	c60	MER0060696	family C60 unassigned peptidases	Kribbella flavida	4.0e-28
78	G11C_02585	s08	MER0975914	subfamily S8A unassigned peptidases	Streptomyces sp. SM8	2.5e-159
79	G11C_02657	m48	MER0348987	subfamily M48B non-peptidase homologues	Streptomyces albus	1.8e-168
80	G11C_02682	s15	MER1023908	family S15 non-peptidase homologues	Streptomyces sp. SM8	0.0e+00
81	G11C_02708	a24	MER0628970	subfamily A24A unassigned peptidases	Streptomyces albus	5.3e-105
82	G11C_02858	-
83	G11C_02760	m79	MER0121492	family M79 unassigned peptidases	Streptomyces griseus	3.9e-113
84	G11C_02881	s12	MER1003204	family S12 unassigned peptidases	Streptomyces sp. PVA 94-07	1.4e-197
85	G11C_02903	m23	MER0181263	subfamily M23B unassigned peptidases	Streptomyces pristinaespiralis	4.2e-72
86	G11C_02922	m24	MER0480651	aminopeptidase P ({Streptomyces}-type)	Streptomyces sp. S4	1.8e-175
87	G11C_02928	s01	MER0273178	Htra2 peptidase ({Mycobacterium}-type)	Streptomyces sp. SirexAA-E	1.6e-140
88	G11C_02936	m06	MER0237384	family M6 unassigned peptidases	Streptomyces albus	0.0e+00
89	G11C_02944	m67	MER0121426	Mec peptidase	Streptomyces griseus	8.7e-78
90	G11C_02965	-
91	G11C_02983	c60	MER0121429	family C60 unassigned peptidases	Streptomyces griseus	1.8e-55
92	G11C_03006	m06	MER0273260	family M6 unassigned peptidases	Streptomyces sp. SirexAA-E	1.3e-114
93	G11C_03013	s08	MER0988541	subfamily S8A unassigned peptidases	Streptomyces sp. PVA 94-07	1.6e-156
94	G11C_03088	s01	MER0963052	subfamily S1C unassigned peptidases	Streptomyces sp. SM8	1.2e-114
95	G11C_03211	s12	MER1000025	family S12 unassigned peptidases	Streptomyces albulus	2.0e-204
96	G11C_03240	m23	MER0314367	subfamily M23B unassigned peptidases	Streptomyces sp. S4	6.0e-64
97	G11C_03247	m56	MER0933714	family M56 unassigned peptidases	Streptomyces sp. PVA 94-07	9.1e-49
98	G11C_03269	s13	MER0356927	penillin-binding protein 4	Streptomyces sp. S4	1.2e-224
99	G11C_03273	m41	MER0369208	Mername-AA223 peptidase	Streptomyces sp. SM8	1.1e-176
100	G11C_03292	s12	MER0354478	family S12 unassigned peptidases	Streptomyces sp. S4	1.0e-214
101	G11C_03325	-
102	G11C_03327	m23	MER0080904	subfamily M23B unassigned peptidases	Streptomyces griseus	2.2e-114
103	G11C_03429	m23	MER0275391	subfamily M23B unassigned peptidases	Streptomyces albus	1.9e-104
104	G11C_03446	-
105	G11C_03494	-
106	G11C_03511	s14	MER1016350	family S14 non-peptidase homologues	Streptomyces sp. PVA 94-07	3.6e-120
107	G11C_03512	s14	MER0359112	ClpP1 peptidase ({Streptomyces}-type)	Streptomyces albus	9.8e-123
108	G11C_03643	s15	MER1023928	family S15 non-peptidase homologues	Streptomyces sp.	4.4e-290
109	G11C_03649	-
110	G11C_03659	m28	MER0190976	subfamily M28A unassigned peptidases	Streptomyces sp. SM8	1.0e-182
111	G11C_03746	-
112	G11C_03762	s08	MER0973885	subfamily S8A unassigned peptidases	Streptomyces sp. PVA 94-07	7.2e-207
113	G11C_03790	-
114	G11C_03791	-
115	G11C_03801	s41	MER0121413	tricorn core peptidase (bacteria)	Streptomyces griseus	3.4e-226
116	G11C_03811	s33	MER0273009	family S33 unassigned peptidases	Streptomyces violaceusniger	5.4e-216
117	G11C_03837	p01	MER0510540	pantetheinyl hydrolase ThnT precursor	Streptomyces sp. PAMC26508	5.7e-89
118	G11C_03845	m06	MER0038654	family M6 unassigned peptidases	Streptomyces coelicolor	2.1e-136
119	G11C_03882	m23	MER0273205	subfamily M23B unassigned peptidases	Streptomyces sp. SirexAA-E	5.4e-69
120	G11C_03889	s15	MER1026062	family S15 non-peptidase homologues	Streptomyces viridochromogenes	2.6e-238
121	G11C_03893	s66	MER0232351	murein tetrapeptidase LD-carboxypeptidase ({Pseudomonas}-type)	Streptomyces albus	9.9e-191
122	G11C_03894	s09	MER0490715	puromycin hydrolase	Streptomyces sp. S4	3.3e-152
123	G11C_03896	m55	MER0899096	family M55 unassigned peptidases	Streptomyces sp. PVA 94-07	7.7e-179
124	G11C_03907	s33	MER0213223	family S33 unassigned peptidases	Streptomyces albus	3.0e-288
125	G11C_03951	c02	MER0705904	subfamily C2A unassigned peptidases	Streptomyces sp. PVA 94-07	4.7e-162
126	G11C_04014	-
127	G11C_04053	m82	MER0941187	family M82 unassigned peptidases	Streptomyces sp. SM8	2.9e-133
128	G11C_04055	m23	MER0237362	subfamily M23B unassigned peptidases	Streptomyces sp. SirexAA-E	4.2e-82
129	G11C_04060	-
130	G11C_04068	-
131	G11C_04138	s14	MER1012695	family S14 non-peptidase homologues	Streptomyces sp. PVA 94-07	1.3e-122
132	G11C_04177	s53	MER0279269	family S53 non-peptidase homologues	Streptomyces albus	2.5e-196
133	G11C_04204	-
134	G11C_04230	m19	MER0234090	family M19 unassigned peptidases	Streptomyces albus	3.9e-247
135	G11C_04266	m50	MER0894111	subfamily M50B unassigned peptidases	Streptomyces sp. PVA 94-07	1.2e-274
136	G11C_04288	s12	MER0471288	alkaline D-peptidase	Streptomyces sp. CNY228	4.9e-113
137	G11C_04354	s37	MER1344111	family S37 non-peptidase homologues	Streptomyces sp. GBA 94-10	2.0e-297
138	G11C_04362	s11	MER0351979	K15-type DD-transpeptidase	Streptomyces albus	6.1e-167
139	G11C_04371	m18	MER0233725	aspartyl aminopeptidase	Streptomyces albus	6.5e-286
140	G11C_04435	m23	MER0230700	subfamily M23A unassigned peptidases	Micromonospora sp. L5	1.8e-65
141	G11C_04461	m15	MER0188707	vanX D-Ala-D-Ala dipeptidase	Streptomyces albus	1.6e-108
142	G11C_04670	s12	MER0316281	alkaline D-peptidase	Streptomyces sp. SM8	1.3e-219
143	G11C_04691	s26	MER1048997	subfamily S26A unassigned peptidases	Streptomyces sp. PVA 94-07	5.7e-104
144	G11C_04707	s33	MER0508082	family S33 unassigned peptidases	Streptomyces davawensis	1.4e-223
145	G11C_04776	s11	MER0281238	family S11 unassigned peptidases	Streptomyces cattleya	4.0e-137
146	G11C_04778	m24	MER0395573	subfamily M24A unassigned peptidases	Streptomyces sp. S4	4.7e-161
147	G11C_04849	m50	MER0121457	subfamily M50B unassigned peptidases	Streptomyces griseus	3.0e-125
148	G11C_04853	m24	MER0394518	methionyl aminopeptidase 1 ({Escherichia}-type)	Streptomyces albus	4.4e-159
149	G11C_04877	s33	MER0132720	family S33 non-peptidase homologues	Catenulispora acidiphila	6.9e-59
150	G11C_04917	m15	MER1236496	subfamily M15A unassigned peptidases	Streptomyces sp. GBA 94-10	6.8e-95
151	G11C_04952	s01	MER0957417	subfamily S1A unassigned peptidases	Streptomyces caeruleus	3.2e-111
152	G11C_05004	m28	MER0191225	subfamily M28A unassigned peptidases	Streptomyces sp. SM8	1.0e-157
153	G11C_05055	-
154	G11C_05057	c60	MER0121376	subfamily C60A unassigned peptidases	Streptomyces griseus	4.3e-112
155	G11C_05058	c60	MER0273193	subfamily C60A unassigned peptidases	Streptomyces sp. SirexAA-E	2.4e-112
156	G11C_05063	s54	MER1079537	family S54 unassigned peptidases	Streptomyces sp. PVA 94-07	1.9e-85
157	G11C_05119	s33	MER0508124	tripeptidyl-peptidase A	Streptomyces davawensis	1.1e-212
158	G11C_05136	s51	MER1056971	family S51 non-peptidase homologues	Streptomyces sp. PVA 94-07	3.4e-102
159	G11C_05149	m01	MER0281618	family M1 unassigned peptidases	Streptomyces flavogriseus	4.2e-231
160	G11C_05151	s08	MER0978079	subfamily S8A unassigned peptidases	Streptomyces sp. PVA 94-07	5.7e-315
161	G11C_05152	m01	MER0281637	family M1 unassigned peptidases	Streptomyces flavogriseus	4.6e-221
162	G11C_05164	-
163	G11C_05213	s01	MER0962199	subfamily S1C unassigned peptidases	Streptomyces albus	7.9e-164
164	G11C_05247	s12	MER1010463	family S12 unassigned peptidases	Streptomyces sp. PVA 94-07	5.1e-182
165	G11C_05262	c82	MER0463726	subfamily C82A unassigned peptidases	Streptomyces albus	7.9e-60
166	G11C_05263	c82	MER0739616	subfamily C82A unassigned peptidases	Streptomyces gancidicus	1.9e-49
167	G11C_05271	m04	MER1194041	family M4 unassigned peptidases	Streptomyces sp. CNY228	1.9e-204
168	G11C_05273	s08	MER0402044	aqualysin 1	Streptomyces albus	2.7e-171
169	G11C_05332	m48	MER0299568	HtpX-2 peptidase	Streptomyces sp. SM8	9.0e-139
170	G11C_05333	s01	MER0279291	subfamily S1E unassigned peptidases	Streptomyces albus	2.2e-121
171	G11C_05357	m04	MER0187816	griselysin	Streptomyces ghanaensis	1.9e-182
172	G11C_05517	s09	MER0490717	Xaa-Pro dipeptidylpeptidase	Streptomyces sp. S4	2.9e-152
173	G11C_05624	-
174	G11C_05625	m01	MER0815016	family M1 unassigned peptidases	Streptomyces albus	1.7e-142
175	G11C_05727	m16	MER0920604	subfamily M16B unassigned peptidases	Streptomyces mobaraensis	6.0e-237
176	G11C_05740	s01	MER0392851	streptogrisin C	Streptomyces sp. SM8	3.3e-117
177	G11C_05797	m28	MER0113123	family M28 unassigned peptidases	Streptomyces lavendulae	1.9e-70
178	G11C_05949	s15	MER0211112	family S15 unassigned peptidases	Streptomyces ghanaensis	2.0e-152
179	G11C_05962	-
(B) Streptomyces sp. CHD11
N°	seq-strain	family MEROPS	Target	Description	Species	E-value
1	CHD11_00015	s08	MER0975935	subfamily S8A non-peptidase homologues	Streptomyces turgidiscabies	2.1e-70
2	CHD11_00027	s12	MER0200967	family S12 unassigned peptidases	Streptomyces scabiei	9.2e-76
3	CHD11_00121	p01	MER1151742	family P01 unassigned peptidases	unclassified	9.8e-52
4	CHD11_00160	s15	MER1022248	family S15 non-peptidase homologues	Streptomyces sp. e14	0.0e+00
5	CHD11_00181	s08	MER0984363	subfamily S8A unassigned peptidases	Streptomyces griseoflavus	1.3e-151
6	CHD11_00233	m15	MER1236715	subfamily M15A unassigned peptidases	Streptomyces sp. SM1	1.0e-91
7	CHD11_00255	-
8	CHD11_00298	s01	MER0392861	streptogrisin C	Streptomyces gancidicus	1.0e-104
9	CHD11_00299	s12	MER0075705	class C beta-lactamase	Streptomyces ambofaciens	3.8e-157
10	CHD11_00352	m01	MER0812208	family M1 unassigned peptidases	Streptomyces griseorubens	8.1e-139
11	CHD11_00357	s54	MER0039415	At1g25290 ({Arabidopsis thaliana})	Streptomyces avermitilis	5.5e-105
12	CHD11_00390	-
13	CHD11_00408	a08	MER0028530	signal peptidase II	Streptomyces avermitilis	4.0e-93
14	CHD11_00424	-
15	CHD11_00480	-
16	CHD11_00546	s54	MER1080823	family S54 unassigned peptidases	Streptomyces griseorubens	1.6e-93
17	CHD11_00563	a24	MER0005800	subfamily A24A unassigned peptidases	Streptomyces coelicolor	1.7e-112
18	CHD11_00587	m56	MER0121509	family M56 non-peptidase homologues	Streptomyces griseus	2.0e-84
19	CHD11_00617	m48	MER0349145	subfamily M48B non-peptidase homologues	Streptomyces zinciresistens	8.2e-169
20	CHD11_00645	m48	MER0883175	subfamily M48A unassigned peptidases	Streptomyces glaucescens	5.1e-91
21	CHD11_00698	m24	MER0005702	PH0974 dipeptidase	Streptomyces coelicolor	2.8e-138
22	CHD11_00781	m07	MER0089437	snapalysin	Streptomyces ambofaciens	1.5e-72
23	CHD11_00853	m79	MER0133031	family M79 unassigned peptidases	Catenulispora acidiphila	8.1e-55
24	CHD11_00904	s11	MER0973352	family S11 unassigned peptidases	Streptomyces griseorubens	1.0e-94
25	CHD11_00919	c60	MER0132724	family C60 unassigned peptidases	Catenulispora acidiphila	1.8e-55
26	CHD11_00964	s09	MER0200875	subfamily S9A unassigned peptidases	Streptomyces scabiei	3.9e-142
27	CHD11_00976	s01	MER1278582	subfamily S1E unassigned peptidases	Streptomyces sp. Termitarium-T10T-6	3.4e-116
28	CHD11_00979	m07	MER1199457	family M7 unassigned peptidases	Streptomyces sp. SM1	1.3e-64
29	CHD11_01037	s01	MER0217509	subfamily S1E unassigned peptidases	Streptomyces ghanaensis	5.8e-104
30	CHD11_01054	s01	MER0392724	streptogrisin D	Streptomyces gancidicus	4.9e-110
31	CHD11_01099	s33	MER0508082	family S33 unassigned peptidases	Streptomyces davawensis	3.9e-243
32	CHD11_01129	m23	MER0276517	subfamily M23B unassigned peptidases	Streptomyces ghanaensis	1.5e-76
33	CHD11_01215	s08	MER0983653	subfamily S8A unassigned peptidases	Streptomyces toyocaensis	5.6e-188
34	CHD11_01312	-
35	CHD11_01319	m50	MER0051516	MjS2P-type peptidase	Frankia sp. CcI3	2.2e-92
36	CHD11_01323	s54	MER1079600	family S54 unassigned peptidases	Streptomyces viridochromogenes	7.9e-58
37	CHD11_01354	m103	MER0199339	family M103 unassigned peptidases	Streptomyces scabiei	1.0e-305
38	CHD11_01355	m103	MER0508821	family M103 unassigned peptidases	Streptomyces davawensis	1.7e-270
39	CHD11_01363	s08	MER0989665	subfamily S8A unassigned peptidases	Streptomyces griseoflavus	2.0e-227
40	CHD11_01364	s08	MER0973623	subfamily S8A unassigned peptidases	Streptomyces gancidicus	2.7e-230
41	CHD11_01495	m14	MER0308500	carboxypeptidase T	Streptomyces chartreusis	2.4e-196
42	CHD11_01509	s66	MER1086737	family S66 unassigned peptidases	Streptomyces toyocaensis	4.8e-157
43	CHD11_01539	s33	MER1343260	family S33 unassigned peptidases	Streptomyces sp. SM1	9.5e-198
44	CHD11_01596	m23	MER0404133	subfamily M23B unassigned peptidases	Streptomyces lividans	5.6e-66
45	CHD11_01639	m24	MER0172436	methionyl aminopeptidase 1 ({Escherichia}-type)	Streptomyces sviceus	1.6e-163
46	CHD11_01643	m50	MER0034383	subfamily M50B unassigned peptidases	Streptomyces coelicolor	5.8e-143
47	CHD11_01701	s01	MER0964178	subfamily S1B non-peptidase homologues	Streptomyces viridochromogenes	1.1e-87
48	CHD11_01736	c82	MER0463766	subfamily C82A unassigned peptidases	Streptomyces griseoflavus	1.7e-68
49	CHD11_01745	s54	MER0019329	RhoII peptidase ({Haloferax volcanii}) and similar	Streptomyces coelicolor	6.6e-95
50	CHD11_01749	c40	MER0028536	YddH peptidase	Streptomyces avermitilis	1.0e-61
51	CHD11_01801	c60	MER0121429	family C60 unassigned peptidases	Streptomyces griseus	5.7e-24
52	CHD11_01823	m06	MER0200689	family M6 unassigned peptidases	Streptomyces scabiei	2.1e-127
53	CHD11_01883	s37	MER1343700	family S37 unassigned peptidases	Streptomyces sp. SM1	8.4e-305
54	CHD11_01966	s41	MER0074535	tricorn core peptidase (bacteria)	Streptomyces scabiei	1.9e-225
55	CHD11_01991	m04	MER0187818	family M4 unassigned peptidases	Streptomyces ghanaensis	2.2e-190
56	CHD11_02028	c60	MER0121449	family C60 unassigned peptidases	Streptomyces griseus	1.4e-59
57	CHD11_02106	c15	MER0697872	family C15 non-peptidase homologues	Nocardiopsis alba	7.5e-66
58	CHD11_02120	s08	MER0324939	subfamily S8A unassigned peptidases	Streptomyces griseoflavus	1.1e-155
59	CHD11_02176	-
60	CHD11_02210	m20	MER0839779	subfamily M20F unassigned peptidases	Streptomyces ghanaensis	5.4e-281
61	CHD11_02215	s33	MER0211194	tripeptidyl-peptidase C	Streptomyces ghanaensis	9.9e-256
62	CHD11_02216	s33	MER0214869	tripeptidyl-peptidase C	Streptomyces griseoflavus	2.4e-282
63	CHD11_02245	s01	MER0960950	subfamily S1C unassigned peptidases	Streptomyces toyocaensis	6.8e-160
64	CHD11_02273	s09	MER0005997	Xaa-Pro dipeptidylpeptidase	Streptomyces coelicolor	7.8e-146
65	CHD11_02299	s08	MER0048045	aqualysin 1	Streptomyces viridochromogenes	1.4e-156
66	CHD11_02335	m28	MER0190027	aminopeptidase S ({Streptomyces}-type)	Streptomyces griseoflavus	6.4e-174
67	CHD11_02339	-
68	CHD11_02381	m14	MER0188572	carboxypeptidase T	Streptomyces ghanaensis	3.1e-207
69	CHD11_02415	c82	MER0738334	subfamily C82A unassigned peptidases	Streptomyces griseorubens	1.6e-65
70	CHD11_02499	s11	MER0016683	family S11 unassigned peptidases	Streptomyces coelicolor	1.5e-176
71	CHD11_02528	-
72	CHD11_02567	s54	MER0276440	At1g25290 ({Arabidopsis thaliana})	Streptomyces sviceus	5.7e-102
73	CHD11_02572	c60	MER0034393	subfamily C60A unassigned peptidases	Streptomyces coelicolor	7.4e-126
74	CHD11_02573	c60	MER0034392	subfamily C60A unassigned peptidases	Streptomyces coelicolor	4.3e-114
75	CHD11_02575	-
76	CHD11_02602	s01	MER0217662	SAM-P20 peptidase	Streptomyces griseoflavus	1.8e-104
77	CHD11_02603	s01	MER0217701	streptogrisin D	Streptomyces griseoflavus	1.1e-109
78	CHD11_02685	m50	MER0172631	subfamily M50B unassigned peptidases	Streptomyces sviceus	3.5e-173
79	CHD11_02693	t01	MER0323347	bacterial proteasome, beta component	Streptomyces griseoflavus	1.2e-124
80	CHD11_02694	t01	MER0508834	family T1 non-peptidase homologues	Streptomyces davawensis	8.2e-120
81	CHD11_02732	s08	MER0980221	subfamily S8A unassigned peptidases	Streptomyces toyocaensis	3.4e-183
82	CHD11_02765	-
83	CHD11_02853	m24	MER0482263	subfamily M24B non-peptidase homologues	Streptomyces griseoflavus	2.2e-147
84	CHD11_02935	m15	MER0312462	vanX D-Ala-D-Ala dipeptidase	Streptomyces viridochromogenes	4.0e-96
85	CHD11_03020	s01	MER0213957	trypsin ({Streptomyces erythraeus}-type)	Streptomyces griseoflavus	4.5e-126
86	CHD11_03133	s01	MER0216505	family S1 unassigned peptidases	Streptomyces griseoflavus	1.3e-127
87	CHD11_03136	m01	MER0816053	family M1 unassigned peptidases	Streptomyces toyocaensis	3.7e-121
88	CHD11_03260	c40	MER0508847	family C40 non-peptidase homologues	Streptomyces davawensis	9.6e-71
89	CHD11_03332	c60	MER0085962	family C60 unassigned peptidases	Salinispora tropica	3.6e-36
90	CHD11_03342	m56	MER0121502	family M56 non-peptidase homologues	Streptomyces griseus	5.6e-67
91	CHD11_03390	s11	MER0352841	family S11 unassigned peptidases	Streptomyces griseoflavus	2.3e-149
92	CHD11_03457	c60	MER0057890	family C60 unassigned peptidases	Thermobispora bispora	6.3e-38
93	CHD11_03468	m20	MER0799012	subfamily M20F unassigned peptidases	Streptomyces ghanaensis	1.4e-264
94	CHD11_03505	c14	MER0131348	subfamily C14B unassigned peptidases	Stackebrandtia nassauensis	7.8e-45
95	CHD11_03530	-
96	CHD11_03565	m18	MER0238669	aspartyl aminopeptidase	Streptomyces ghanaensis	1.7e-273
97	CHD11_03573	s11	MER0985217	family S11 unassigned peptidases	Streptomyces gancidicus	3.6e-150
98	CHD11_03609	s12	MER1004969	family S12 unassigned peptidases	Streptomyces roseochromogenus	6.4e-172
99	CHD11_03627	m06	MER0038654	family M6 unassigned peptidases	Streptomyces coelicolor	6.4e-136
100	CHD11_03642	p01	MER0510540	pantetheinyl hydrolase ThnT precursor	Streptomyces sp. PAMC26508	1.6e-84
101	CHD11_03667	s41	MER0176688	tricorn core peptidase (bacteria)	Streptomyces sviceus	3.8e-240
102	CHD11_03673	-
103	CHD11_03674	-
104	CHD11_03719	m50	MER0893157	subfamily M50B unassigned peptidases	Streptomyces sp. WM6386	3.6e-247
105	CHD11_03760	m23	MER0480069	subfamily M23B unassigned peptidases	Streptomyces avermitilis	3.2e-49
106	CHD11_03768	s26	MER1046073	subfamily S26A unassigned peptidases	Streptomyces toyocaensis	3.4e-79
107	CHD11_03769	s26	MER1049036	subfamily S26A unassigned peptidases	Streptomyces toyocaensis	6.5e-120
108	CHD11_03770	s26	MER1051680	subfamily S26A unassigned peptidases	Streptomyces gancidicus	1.1e-112
109	CHD11_03771	s26	MER1046000	subfamily S26A unassigned peptidases	Streptomyces griseorubens	8.2e-87
110	CHD11_03854	m67	MER0907207	subfamily M67A unassigned peptidases	Streptomyces gancidicus	6.5e-77
111	CHD11_03861	m06	MER0233799	family M6 unassigned peptidases	Streptomyces griseoflavus	0.0e+00
112	CHD11_03839	-
113	CHD11_03912	s41	MER1055906	subfamily S41A unassigned peptidases	Streptomyces aurantiacus	6.6e-113
114	CHD11_03948	-
115	CHD11_03965	s01	MER0962215	MarP peptidase ({Mycobacterium tuberculosis})	Streptomyces sp. WM6386	2.8e-89
116	CHD11_03991	s33	MER0046047	family S33 unassigned peptidases	Streptomyces coelicolor	2.2e-268
117	CHD11_04007	s12	MER1000025	family S12 unassigned peptidases	Streptomyces albulus	4.3e-204
118	CHD11_04059	-
119	CHD11_04060	m24	MER0395572	subfamily M24A unassigned peptidases	Streptomyces griseoflavus	5.5e-143
120	CHD11_04121	s33	MER0211095	family S33 unassigned peptidases	Streptomyces griseoflavus	1.9e-266
121	CHD11_04127	m55	MER0899146	family M55 unassigned peptidases	Streptomyces toyocaensis	2.2e-169
122	CHD11_04129	s09	MER1002121	subfamily S9B unassigned peptidases	Streptomyces toyocaensis	7.1e-148
123	CHD11_04130	s66	MER0233983	murein tetrapeptidase LD-carboxypeptidase ({Pseudomonas}-type)	Streptomyces griseoflavus	1.7e-174
124	CHD11_04184	m19	MER0229853	family M19 unassigned peptidases	Streptomyces griseoflavus	6.4e-239
125	CHD11_04217	-
126	CHD11_04243	s13	MER0201023	penillin-binding protein 4	Streptomyces scabiei	1.0e-172
127	CHD11_04261	s01	MER0487135	subfamily S1A unassigned peptidases	Streptomyces chartreusis	1.4e-133
128	CHD11_04285	m79	MER0938094	family M79 unassigned peptidases	Actinoplanes friuliensis	9.3e-66
129	CHD11_04294	-
130	CHD11_04309	s16	MER0006100	family S16 unassigned peptidases	Streptomyces coelicolor	2.5e-147
131	CHD11_04317	-
132	CHD11_04326	s26	MER0200975	PA1303 peptidase ({Pseudomonas} sp.)	Streptomyces scabiei	8.7e-44
133	CHD11_04328	m01	MER0336353	family M1 unassigned peptidases	Saccharomonospora paurometabolica	1.7e-48
134	CHD11_04341	-
135	CHD11_04351	-
136	CHD11_04352	s14	MER0004847	ClpP2 peptidase ({Streptomyces}-type)	Streptomyces coelicolor	3.3e-129
137	CHD11_04353	s14	MER0200698	ClpP1 peptidase ({Streptomyces}-type)	Streptomyces scabiei	1.7e-124
138	CHD11_04368	m01	MER0281637	family M1 unassigned peptidases	Streptomyces flavogriseus	7.4e-227
139	CHD11_04371	s08	MER0971526	subfamily S8A unassigned peptidases	Streptomyces zinciresistens	1.0e-284
140	CHD11_04375	m01	MER0284505	family M1 unassigned peptidases	Streptomyces bingchenggensis	2.3e-233
141	CHD11_04443	-
142	CHD11_04498	c82	MER0739968	subfamily C82A unassigned peptidases	Streptomyces ghanaensis	8.1e-57
143	CHD11_04499	c82	MER0742805	subfamily C82A unassigned peptidases	Streptomyces toyocaensis	7.2e-58
144	CHD11_04511	m04	MER0187816	griselysin	Streptomyces ghanaensis	5.2e-207
145	CHD11_04527	-
146	CHD11_04538	m79	MER0133031	family M79 unassigned peptidases	Catenulispora acidiphila	7.9e-44
147	CHD11_04545	s13	MER0338715	penillin-binding protein 4	Streptomyces gancidicus	2.6e-182
148	CHD11_04549	m41	MER0019319	Mername-AA223 peptidase	Streptomyces coelicolor	1.2e-173
149	CHD11_04576	-
150	CHD11_04578	m23	MER0005783	subfamily M23B unassigned peptidases	Streptomyces coelicolor	9.9e-79
151	CHD11_04614	s33	MER0508124	tripeptidyl-peptidase A	Streptomyces davawensis	3.4e-238
152	CHD11_04620	s54	MER0137469	RhoII peptidase ({Haloferax volcanii}) and similar	Streptomyces sviceus	4.4e-106
153	CHD11_04650	c14	MER0220264	subfamily C14B unassigned peptidases	Amycolatopsis mediterranei	5.8e-58
154	CHD11_04790	m28	MER0491564	subfamily M28A non-peptidase homologues	Clostridium acetobutylicum	1.7e-49
155	CHD11_04827	m79	MER0121492	family M79 unassigned peptidases	Streptomyces griseus	5.2e-114
156	CHD11_04829	-
157	CHD11_05000	m56	MER0121509	family M56 non-peptidase homologues	Streptomyces griseus	1.7e-115
158	CHD11_05068	m23	MER0279020	subfamily M23B unassigned peptidases	Streptomyces griseoaurantiacus	2.3e-86
159	CHD11_05069	m16	MER0920524	subfamily M16B non-peptidase homologues	Streptomyces toyocaensis	1.8e-179
160	CHD11_05070	m16	MER0508130	YMXG peptidase	Streptomyces davawensis	2.2e-259
161	CHD11_05081	s01	MER0957701	subfamily S1A unassigned peptidases	Streptomyces toyocaensis	2.0e-139
162	CHD11_05104	c56	MER0384892	PfpI peptidase	Streptomyces sviceus	1.5e-90
163	CHD11_05117	-
164	CHD11_05126	s51	MER1063236	family S51 non-peptidase homologues	Streptomyces gancidicus	1.4e-106
165	CHD11_05212	s26	MER0096132	PA1303 peptidase ({Pseudomonas} sp.)	Kribbella flavida	3.3e-22
166	CHD11_05298	s15	MER1322977	family S15 unassigned peptidases	Streptomyces sp. cf386	0.0e+00
167	CHD11_05311	m48	MER0011007	subfamily M48B unassigned peptidases	Streptomyces coelicolor	1.7e-121
168	CHD11_05381	m01	MER0812233	family M1 unassigned peptidases	Streptomyces griseorubens	4.3e-108
169	CHD11_05453	s01	MER0963114	subfamily S1B unassigned peptidases	Streptomyces gancidicus	7.8e-104
170	CHD11_05602	s12	MER0276636	alkaline D-peptidase	Streptomyces griseoflavus	2.6e-176
171	CHD11_05632	-
172	CHD11_05656	m24	MER0004625	subfamily M24A unassigned peptidases	Streptomyces coelicolor	1.6e-173
173	CHD11_05697	s11	MER0502611	family S11 unassigned peptidases	Streptomyces davawensis	2.0e-142
174	CHD11_05701	-
175	CHD11_05774	m23	MER0005783	subfamily M23B unassigned peptidases	Streptomyces coelicolor	7.2e-80
176	CHD11_05828	m23	MER0229371	subfamily M23B unassigned peptidases	Streptomyces ghanaensis	3.0e-99
177	CHD11_05855	m16	MER0923576	subfamily M16B unassigned peptidases	Streptomyces viridochromogenes	6.0e-246
178	CHD11_05870	s08	MER0973981	subfamily S8A unassigned peptidases	Streptomyces ghanaensis	6.2e-127
179	CHD11_05873	s08	MER0233203	mycosin-1	Streptomyces ghanaensis	2.5e-180
180	CHD11_05928	s09	MER0993778	subfamily S9A unassigned peptidases	Streptomyces sp. WM6386	6.8e-177
181	CHD11_05967	m23	MER0275724	subfamily M23B unassigned peptidases	Streptomyces griseoflavus	6.7e-87
182	CHD11_05989	c60	MER0121449	family C60 unassigned peptidases	Streptomyces griseus	2.7e-52
183	CHD11_06036	-
184	CHD11_06060	m23	MER0273111	subfamily M23B unassigned peptidases	Streptomyces violaceusniger	2.6e-60
185	CHD11_06084	s33	MER0214632	family S33 unassigned peptidases	Streptomyces viridochromogenes	6.6e-245
186	CHD11_06107	s14	MER0398666	ClpP2 peptidase ({Streptomyces}-type)	Streptomyces lividans	9.3e-118
187	CHD11_06108	s14	MER0005607	ClpP1 peptidase ({Streptomyces}-type)	Streptomyces coelicolor	3.4e-114
188	CHD11_06180	s12	MER1309758	family S12 unassigned peptidases	Streptomyces prasinopilosus	3.9e-229
189	CHD11_06298	m82	MER0940472	family M82 unassigned peptidases	Streptomyces toyocaensis	5.5e-122
190	CHD11_06299	m23	MER0239303	subfamily M23B unassigned peptidases	Streptomyces ghanaensis	7.3e-96
191	CHD11_06308	-
192	CHD11_06342	-
193	CHD11_06539	s01	MER0508070	subfamily S1B unassigned peptidases	Streptomyces davawensis	6.3e-21
194	CHD11_06541	m24	MER0233910	aminopeptidase P ({Streptomyces}-type)	Streptomyces ghanaensis	1.2e-169
195	CHD11_06548	s01	MER0408541	Htra2 peptidase ({Mycobacterium}-type)	Streptomyces griseoflavus	9.6e-160
196	CHD11_06682	c15	MER0292401	pyroglutamyl-peptidase I (prokaryote)	Pseudomonas psychrotolerans	6.2e-93
197	CHD11_06683	-
198	CHD11_06726	m48	MER0299568	HtpX-2 peptidase	Streptomyces sp. SM8	8.1e-31
(C) Streptomyces sp. Vc74B-19
N°	seq-strain	family MEROPS	Target	Description	Species	E-value
1	Vc74B-19_00109	c15	MER0697872	family C15 non-peptidase homologues	Nocardiopsis alba	1.3e-64
2	Vc74B-19_00125	s08	MER0989094	subfamily S8A unassigned peptidases	Streptomyces griseorubens	7.1e-157
3	Vc74B-19_00197	-
4	Vc74B-19_00228	s12	MER0467701	alkaline D-peptidase	Streptomyces sp. FxanaD5	1.6e-208
5	Vc74B-19_00233	m24	MER0172436	methionyl aminopeptidase 1 ({Escherichia}-type)	Streptomyces sviceus	2.8e-163
6	Vc74B-19_00238	m50	MER0034362	subfamily M50B unassigned peptidases	Streptomyces avermitilis	9.8e-140
7	Vc74B-19_00315	s37	MER1343708	family S37 non-peptidase homologues	Streptomyces sp. CNH189	5.0e-308
8	Vc74B-19_00374	m06	MER0200689	family M6 unassigned peptidases	Streptomyces scabiei	3.7e-127
9	Vc74B-19_00395	c60	MER0121429	family C60 unassigned peptidases	Streptomyces griseus	2.6e-54
10	Vc74B-19_00432	-
11	Vc74B-19_00450	m67	MER0907207	subfamily M67A unassigned peptidases	Streptomyces gancidicus	6.5e-77
12	Vc74B-19_00458	m06	MER1197080	family M6 unassigned peptidases	Streptomyces sp. CNH189	0.0e+00
13	Vc74B-19_00467	m14	MER0308500	carboxypeptidase T	Streptomyces chartreusis	8.2e-200
14	Vc74B-19_00511	s33	MER1343412	family S33 unassigned peptidases	Streptomyces sp. CNH189	2.1e-209
15	Vc74B-19_00534	s01	MER0960950	subfamily S1C unassigned peptidases	Streptomyces toyocaensis	5.0e-155
16	Vc74B-19_00565	s33	MER0214869	tripeptidyl-peptidase C	Streptomyces griseoflavus	8.2e-281
17	Vc74B-19_00566	s33	MER0211122	tripeptidyl-peptidase C	Streptomyces griseoflavus	1.2e-270
18	Vc74B-19_00571	m20	MER0854152	subfamily M20F unassigned peptidases	Streptomyces griseorubens	1.8e-295
19	Vc74B-19_00604	-
20	Vc74B-19_00605	-
21	Vc74B-19_00642	c14	MER0128472	subfamily C14B unassigned peptidases	Kytococcus sedentarius	3.1e-33
22	Vc74B-19_00657	s26	MER0200975	PA1303 peptidase ({Pseudomonas} sp.)	Streptomyces scabiei	2.7e-42
23	Vc74B-19_00666	-
24	Vc74B-19_00760	s66	MER1085644	family S66 unassigned peptidases	Streptomyces griseoaurantiacus	1.8e-181
25	Vc74B-19_00786	s01	MER0954777	subfamily S1A unassigned peptidases	Streptomyces gancidicus	1.0e-141
26	Vc74B-19_00813	m01	MER0295870	family M1 unassigned peptidases	Streptomyces turgidiscabies	8.6e-121
27	Vc74B-19_00872	c60	MER0133131	family C60 unassigned peptidases	Catenulispora acidiphila	6.6e-40
28	Vc74B-19_00883	m20	MER0804883	subfamily M20F non-peptidase homologues	Streptomyces griseorubens	1.4e-277
29	Vc74B-19_00910	m56	MER0121509	family M56 non-peptidase homologues	Streptomyces griseus	1.2e-116
30	Vc74B-19_00939	s12	MER1309758	family S12 unassigned peptidases	Streptomyces prasinopilosus	3.0e-231
31	Vc74B-19_00998	s33	MER0016074	tripeptidyl-peptidase A	Streptomyces coelicolor	1.1e-281
32	Vc74B-19_01019	s01	MER0408541	Htra2 peptidase ({Mycobacterium}-type)	Streptomyces griseoflavus	7.4e-158
33	Vc74B-19_01026	m24	MER0233910	aminopeptidase P ({Streptomyces}-type)	Streptomyces ghanaensis	1.2e-171
34	Vc74B-19_01047	m23	MER0229371	subfamily M23B unassigned peptidases	Streptomyces ghanaensis	4.8e-98
35	Vc74B-19_01072	s12	MER1008472	family S12 unassigned peptidases	Streptomyces griseorubens	1.5e-178
36	Vc74B-19_01084	-
37	Vc74B-19_01124	s54	MER0019350	At1g25290 ({Arabidopsis thaliana})	Streptomyces coelicolor	4.0e-102
38	Vc74B-19_01129	c60	MER0034393	subfamily C60A unassigned peptidases	Streptomyces coelicolor	8.5e-125
39	Vc74B-19_01130	c60	MER0034392	subfamily C60A unassigned peptidases	Streptomyces coelicolor	2.1e-113
40	Vc74B-19_01132	-
41	Vc74B-19_01241	s33	MER0211528	tripeptidyl-peptidase C	Streptomyces ghanaensis	9.1e-192
42	Vc74B-19_01258	s33	MER0508124	tripeptidyl-peptidase A	Streptomyces davawensis	6.4e-226
43	Vc74B-19_01264	s54	MER0015476	RhoII peptidase ({Haloferax volcanii}) and similar	Streptomyces coelicolor	1.9e-110
44	Vc74B-19_01267	s15	MER1020208	family S15 non-peptidase homologues	Streptomyces ghanaensis	1.4e-285
45	Vc74B-19_01272	s12	MER0464140	alkaline D-peptidase	Streptomyces sp. FxanaD5	9.1e-208
46	Vc74B-19_01388	m28	MER0491564	subfamily M28A non-peptidase homologues	Clostridium acetobutylicum	6.4e-47
47	Vc74B-19_01438	s66	MER1087243	family S66 unassigned peptidases	Streptomyces griseorubens	1.5e-166
48	Vc74B-19_01473	m23	MER0028592	subfamily M23B unassigned peptidases	Streptomyces avermitilis	1.1e-86
49	Vc74B-19_01474	m16	MER0923446	subfamily M16B non-peptidase homologues	Streptomyces olindensis	7.0e-177
50	Vc74B-19_01475	m16	MER0508130	YMXG peptidase	Streptomyces davawensis	7.5e-258
51	Vc74B-19_01480	s01	MER0392724	streptogrisin D	Streptomyces gancidicus	1.6e-108
52	Vc74B-19_01528	s33	MER0508082	family S33 unassigned peptidases	Streptomyces davawensis	1.2e-246
53	Vc74B-19_01617	m23	MER0480069	subfamily M23B unassigned peptidases	Streptomyces avermitilis	4.9e-49
54	Vc74B-19_01672	s26	MER1048750	subfamily S26A unassigned peptidases	Streptomyces griseorubens	7.3e-87
55	Vc74B-19_01673	s26	MER1049036	subfamily S26A unassigned peptidases	Streptomyces toyocaensis	6.3e-125
56	Vc74B-19_01674	s26	MER1051680	subfamily S26A unassigned peptidases	Streptomyces gancidicus	2.8e-116
57	Vc74B-19_01675	s26	MER1046000	subfamily S26A unassigned peptidases	Streptomyces griseorubens	8.4e-92
58	Vc74B-19_01729	m23	MER0275547	subfamily M23B unassigned peptidases	Streptomyces ghanaensis	3.6e-103
59	Vc74B-19_01734	c40	MER0158897	YddH peptidase	Streptomyces sviceus	1.7e-64
60	Vc74B-19_01779	-
61	Vc74B-19_01796	s09	MER0137470	Xaa-Pro dipeptidylpeptidase	Streptomyces sviceus	2.2e-145
62	Vc74B-19_01887	c82	MER0508145	subfamily C82A unassigned peptidases	Streptomyces davawensis	7.4e-58
63	Vc74B-19_01888	c82	MER0743361	subfamily C82A unassigned peptidases	Streptomyces griseorubens	4.6e-61
64	Vc74B-19_01899	m04	MER0187816	griselysin	Streptomyces ghanaensis	1.2e-202
65	Vc74B-19_01900	m04	MER0187817	griselysin	Streptomyces ghanaensis	3.4e-206
66	Vc74B-19_01992	m15	MER0034380	vanX D-Ala-D-Ala dipeptidase	Streptomyces coelicolor	1.7e-99
67	Vc74B-19_01999	-
68	Vc74B-19_02028	m41	MER0019319	Mername-AA223 peptidase	Streptomyces coelicolor	1.1e-174
69	Vc74B-19_02032	s13	MER0338715	penillin-binding protein 4	Streptomyces gancidicus	7.6e-205
70	Vc74B-19_02048	-
71	Vc74B-19_02054	s33	MER0046047	family S33 unassigned peptidases	Streptomyces coelicolor	5.5e-264
72	Vc74B-19_02081	s01	MER0966207	MarP peptidase ({Mycobacterium tuberculosis})	Streptomyces gancidicus	9.9e-100
73	Vc74B-19_02098	m79	MER0938094	family M79 unassigned peptidases	Actinoplanes friuliensis	3.6e-62
74	Vc74B-19_02179	-
75	Vc74B-19_02215	m01	MER0812208	family M1 unassigned peptidases	Streptomyces griseorubens	8.9e-146
76	Vc74B-19_02219	s54	MER0039415	At1g25290 ({Arabidopsis thaliana})	Streptomyces avermitilis	1.1e-110
77	Vc74B-19_02253	-
78	Vc74B-19_02272	a08	MER0028530	signal peptidase II	Streptomyces avermitilis	4.5e-92
79	Vc74B-19_02288	-
80	Vc74B-19_02379	m20	MER0792449	subfamily M20A unassigned peptidases	Streptomyces gancidicus	4.6e-287
81	Vc74B-19_02395	p01	MER1151742	family P01 unassigned peptidases	unclassified	8.9e-54
82	Vc74B-19_02539	a24	MER0690811	subfamily A24A unassigned peptidases	Streptomyces gancidicus	7.5e-111
83	Vc74B-19_02548	c40	MER0454012	family C40 non-peptidase homologues	Streptomyces griseoflavus	7.6e-65
84	Vc74B-19_02564	m56	MER0121509	family M56 non-peptidase homologues	Streptomyces griseus	6.5e-85
85	Vc74B-19_02644	m04	MER1192554	family M4 unassigned peptidases	Streptomyces sp. CNH189	9.2e-215
86	Vc74B-19_02647	c60	MER0121449	family C60 unassigned peptidases	Streptomyces griseus	2.8e-58
87	Vc74B-19_02687	m04	MER0187818	family M4 unassigned peptidases	Streptomyces ghanaensis	6.5e-190
88	Vc74B-19_02688	-
89	Vc74B-19_02709	m14	MER0005826	family M14 unassigned peptidases	Streptomyces coelicolor	5.3e-185
90	Vc74B-19_02710	s15	MER0028658	family S15 unassigned peptidases	Streptomyces avermitilis	0.0e+00
91	Vc74B-19_02797	s12	MER1012116	family S12 unassigned peptidases	Streptomyces olindensis	3.8e-194
92	Vc74B-19_02810	s33	MER0214632	family S33 unassigned peptidases	Streptomyces viridochromogenes	1.2e-247
93	Vc74B-19_02830	s14	MER1017794	family S14 non-peptidase homologues	Streptomyces griseorubens	3.0e-113
94	Vc74B-19_02831	s14	MER0178498	ClpP1 peptidase ({Streptomyces}-type)	Streptomyces ambofaciens	5.7e-117
95	Vc74B-19_02910	s01	MER0217283	subfamily S1A unassigned peptidases	Streptomyces viridochromogenes	3.1e-80
96	Vc74B-19_03053	m04	MER0336687	griselysin	Streptomyces hygroscopicus	2.8e-148
97	Vc74B-19_03127	s51	MER1066069	family S51 non-peptidase homologues	Streptomyces griseorubens	7.6e-80
98	Vc74B-19_03185	m24	MER0004625	subfamily M24A unassigned peptidases	Streptomyces coelicolor	1.8e-179
99	Vc74B-19_03214	m07	MER1198740	family M7 unassigned peptidases	Streptomyces sp. CNH189	5.8e-115
100	Vc74B-19_03239	-
101	Vc74B-19_03321	m23	MER0404133	subfamily M23B unassigned peptidases	Streptomyces lividans	2.6e-63
102	Vc74B-19_03367	s09	MER0132695	family S9 non-peptidase homologues	Geodermatophilus obscurus	1.3e-59
103	Vc74B-19_03430	-
104	Vc74B-19_03434	m79	MER0121492	family M79 unassigned peptidases	Streptomyces griseus	6.0e-113
105	Vc74B-19_03455	s12	MER0315921	D-Ala-D-Ala carboxypeptidase B	Streptomyces gancidicus	1.5e-212
106	Vc74B-19_03458	s08	MER0980990	subfamily S8A unassigned peptidases	Streptomyces griseorubens	1.7e-173
107	Vc74B-19_03474	m15	MER1236587	subfamily M15A unassigned peptidases	Streptomyces sp. 4F	3.7e-94
108	Vc74B-19_03493	-
109	Vc74B-19_03508	s08	MER0976695	subfamily S8A unassigned peptidases	Streptomyces sp. MNU77	2.1e-183
110	Vc74B-19_03536	m19	MER0737925	family M19 non-peptidase homologues	Streptomyces toyocaensis	2.1e-171
111	Vc74B-19_03537	m19	MER1170976	family M19 unassigned peptidases	Streptomyces sp. di50b	5.8e-241
112	Vc74B-19_03588	s08	MER0974648	subfamily S8A unassigned peptidases	Streptomyces griseorubens	2.3e-186
113	Vc74B-19_03619	-
114	Vc74B-19_03689	s01	MER0217662	SAM-P20 peptidase	Streptomyces griseoflavus	3.0e-103
115	Vc74B-19_03690	s01	MER0217701	streptogrisin D	Streptomyces griseoflavus	2.0e-112
116	Vc74B-19_03729	s12	MER0245070	family S12 unassigned peptidases	Pseudonocardia dioxanivorans	4.5e-140
117	Vc74B-19_03773	s08	MER0980479	subfamily S8A unassigned peptidases	Streptomyces griseorubens	1.6e-235
118	Vc74B-19_03774	s08	MER0974531	subfamily S8A unassigned peptidases	Streptomyces griseorubens	7.1e-233
119	Vc74B-19_03782	m103	MER0039206	family M103 unassigned peptidases	Streptomyces avermitilis	2.4e-275
120	Vc74B-19_03868	m48	MER0011007	subfamily M48B unassigned peptidases	Streptomyces coelicolor	8.1e-123
121	Vc74B-19_03901	s41	MER0074535	tricorn core peptidase (bacteria)	Streptomyces scabiei	2.0e-222
122	Vc74B-19_04010	m48	MER0884078	subfamily M48A unassigned peptidases	Streptomyces gancidicus	6.3e-100
123	Vc74B-19_04039	m48	MER0349244	subfamily M48B non-peptidase homologues	Streptomyces viridochromogenes	2.4e-168
124	Vc74B-19_04093	m23	MER0230700	subfamily M23A unassigned peptidases	Micromonospora sp. L5	3.1e-64
125	Vc74B-19_04201	s08	MER0014087	subfamily S8A unassigned peptidases	Streptomyces coelicolor	4.0e-177
126	Vc74B-19_04300	m01	MER0281637	family M1 unassigned peptidases	Streptomyces flavogriseus	9.8e-229
127	Vc74B-19_04334	s14	MER0004857	ClpP1 peptidase ({Streptomyces}-type)	Streptomyces coelicolor	4.0e-124
128	Vc74B-19_04335	s14	MER0004847	ClpP2 peptidase ({Streptomyces}-type)	Streptomyces coelicolor	1.3e-130
129	Vc74B-19_04336	-
130	Vc74B-19_04348	-
131	Vc74B-19_04379	s41	MER0176688	tricorn core peptidase (bacteria)	Streptomyces sviceus	1.8e-232
132	Vc74B-19_04390	-
133	Vc74B-19_04442	-
134	Vc74B-19_04538	m01	MER0812233	family M1 unassigned peptidases	Streptomyces griseorubens	6.9e-122
135	Vc74B-19_04547	m17	MER0340045	family M17 unassigned peptidases	Streptomyces viridochromogenes	1.1e-278
136	Vc74B-19_04577	c82	MER0463766	subfamily C82A unassigned peptidases	Streptomyces griseoflavus	2.7e-71
137	Vc74B-19_04586	s54	MER0508806	RhoII peptidase ({Haloferax volcanii}) and similar	Streptomyces davawensis	4.2e-98
138	Vc74B-19_04589	c40	MER0012192	YddH peptidase	Streptomyces coelicolor	1.1e-60
139	Vc74B-19_04590	c40	MER0028536	YddH peptidase	Streptomyces avermitilis	6.4e-61
140	Vc74B-19_04598	p01	MER0510540	pantetheinyl hydrolase ThnT precursor	Streptomyces sp. PAMC26508	1.8e-88
141	Vc74B-19_04614	m06	MER0504530	family M6 unassigned peptidases	Streptomyces davawensis	4.2e-136
142	Vc74B-19_04635	s11	MER0502611	family S11 unassigned peptidases	Streptomyces davawensis	6.3e-129
143	Vc74B-19_04640	-
144	Vc74B-19_04660	s33	MER0211095	family S33 unassigned peptidases	Streptomyces griseoflavus	7.8e-255
145	Vc74B-19_04671	m55	MER0898994	family M55 unassigned peptidases	Streptomyces gancidicus	2.6e-171
146	Vc74B-19_04673	s09	MER0997001	subfamily S9B unassigned peptidases	Streptomyces griseorubens	8.5e-154
147	Vc74B-19_04674	s66	MER1085973	family S66 unassigned peptidases	Streptomyces griseorubens	1.9e-174
148	Vc74B-19_04697	c56	MER0384892	PfpI peptidase	Streptomyces sviceus	5.2e-90
149	Vc74B-19_04716	m24	MER0005702	PH0974 dipeptidase	Streptomyces coelicolor	6.7e-135
150	Vc74B-19_04803	m16	MER0922061	subfamily M16B unassigned peptidases	Streptomyces afghaniensis	2.0e-247
151	Vc74B-19_04811	s08	MER0988639	subfamily S8A unassigned peptidases	Streptomyces gancidicus	4.9e-183
152	Vc74B-19_04823	s08	MER0972395	subfamily S8A unassigned peptidases	Streptomyces gancidicus	1.3e-174
153	Vc74B-19_04856	s12	MER0144352	family S12 unassigned peptidases	Streptomyces pristinaespiralis	1.1e-191
154	Vc74B-19_04870	c60	MER0132724	family C60 unassigned peptidases	Catenulispora acidiphila	1.2e-55
155	Vc74B-19_04940	m82	MER0940594	family M82 unassigned peptidases	Streptomyces griseorubens	1.5e-122
156	Vc74B-19_04941	m23	MER0239303	subfamily M23B unassigned peptidases	Streptomyces ghanaensis	7.8e-94
157	Vc74B-19_04950	-
158	Vc74B-19_04966	m23	MER0121383	subfamily M23B unassigned peptidases	Streptomyces griseus	1.6e-62
159	Vc74B-19_04985	s11	MER0973352	family S11 unassigned peptidases	Streptomyces griseorubens	1.1e-104
160	Vc74B-19_04995	s33	MER0028670	family S33 unassigned peptidases	Streptomyces avermitilis	4.9e-155
161	Vc74B-19_05089	s09	MER0200875	subfamily S9A unassigned peptidases	Streptomyces scabiei	2.1e-138
162	Vc74B-19_05102	s01	MER1278582	subfamily S1E unassigned peptidases	Streptomyces sp. Termitarium-T10T-6	1.9e-115
163	Vc74B-19_05105	m07	MER1199752	family M7 unassigned peptidases	Streptomyces sp. CNH189	9.4e-73
164	Vc74B-19_05194	s01	MER0963114	subfamily S1B unassigned peptidases	Streptomyces gancidicus	1.6e-110
165	Vc74B-19_05221	c40	MER0121386	YddH peptidase	Streptomyces griseus	1.0e-69
166	Vc74B-19_05240	s08	MER0970826	subfamily S8A unassigned peptidases	Streptomyces griseorubens	1.2e-158
167	Vc74B-19_05305	m24	MER0482263	subfamily M24B non-peptidase homologues	Streptomyces griseoflavus	4.7e-148
168	Vc74B-19_05309	s08	MER0981725	subfamily S8A unassigned peptidases	Streptomyces sp. HGB0020	2.5e-283
169	Vc74B-19_05314	m01	MER0284505	family M1 unassigned peptidases	Streptomyces bingchenggensis	3.2e-232
170	Vc74B-19_05322	m79	MER0133031	family M79 unassigned peptidases	Catenulispora acidiphila	1.9e-52
171	Vc74B-19_05406	m23	MER0275724	subfamily M23B unassigned peptidases	Streptomyces griseoflavus	6.6e-89
172	Vc74B-19_05458	m50	MER0172631	subfamily M50B unassigned peptidases	Streptomyces sviceus	3.6e-176
173	Vc74B-19_05465	t01	MER0323336	bacterial proteasome, beta component	Streptomyces sp. e14	1.9e-125
174	Vc74B-19_05466	t01	MER0508834	family T1 non-peptidase homologues	Streptomyces davawensis	2.3e-119
175	Vc74B-19_05567	c40	MER0718076	family C40 unassigned peptidases	Streptomyces gancidicus	1.4e-62
176	Vc74B-19_05569	s14	MER1016240	family S14 non-peptidase homologues	Streptomyces gancidicus	5.8e-111
177	Vc74B-19_05601	-
178	Vc74B-19_05605	m28	MER0005639	aminopeptidase S ({Streptomyces}-type)	Streptomyces gancidicus	1.3e-176
179	Vc74B-19_05629	s08	MER0984539	subfamily S8A unassigned peptidases	Streptomyces griseorubens	2.9e-155
180	Vc74B-19_05701	s33	MER0508495	tripeptidyl-peptidase C	Streptomyces rapamycinicus	1.2e-171
181	Vc74B-19_05702	m07	MER0187871	snapalysin	Streptomyces sviceus	1.1e-76
182	Vc74B-19_05836	s11	MER0976972	family S11 unassigned peptidases	Streptomyces griseorubens	1.1e-152
183	Vc74B-19_05844	m18	MER0930965	family M18 unassigned peptidases	Streptomyces griseorubens	2.2e-276
184	Vc74B-19_05911	-
185	Vc74B-19_05926	s09	MER0993778	subfamily S9A unassigned peptidases	Streptomyces sp. WM6386	3.2e-179
186	Vc74B-19_05975	-
187	Vc74B-19_06006	m16	MER0922812	subfamily M16B non-peptidase homologues	Saccharothrix espanaensis	4.5e-116
188	Vc74B-19_06007	m16	MER0920538	subfamily M16B non-peptidase homologues	Amycolatopsis japonica	6.8e-39
189	Vc74B-19_06119	s11	MER0016683	family S11 unassigned peptidases	Streptomyces coelicolor	3.2e-176
190	Vc74B-19_06139	s01	MER1277678	subfamily S1E unassigned peptidases	Streptomyces sp. di50b	1.3e-103
191	Vc74B-19_06166	s01	MER0392861	streptogrisin C	Streptomyces gancidicus	4.7e-108
192	Vc74B-19_06167	s12	MER0075705	class C beta-lactamase	Streptomyces ambofaciens	4.5e-153
193	Vc74B-19_06348	-
194	Vc74B-19_06366	s12	MER0461804	alkaline D-peptidase	Streptomyces aurantiacus	3.1e-174
195	Vc74B-19_06471	s08	MER0970782	TgSUB1 peptidase	Streptomyces griseorubens	3.3e-193
196	Vc74B-19_06506	s11	MER0948940	family S11 unassigned peptidases	Streptomyces gancidicus	4.5e-152
197	Vc74B-19_06553	m24	MER0395572	subfamily M24A unassigned peptidases	Streptomyces griseoflavus	1.8e-151
198	Vc74B-19_06596	m23	MER0005776	subfamily M23B unassigned peptidases	Streptomyces coelicolor	2.5e-78
199	Vc74B-19_06628	s01	MER0967288	MarP peptidase ({Mycobacterium tuberculosis})	Streptomyces griseorubens	1.5e-93
200	Vc74B-19_06639	-
201	Vc74B-19_06670	c82	MER0741568	subfamily C82A unassigned peptidases	Streptomyces gancidicus	5.8e-65
202	Vc74B-19_06671	s08	MER0003536	SAM-P45 peptidase	Streptomyces albogriseolus	6.3e-180
203	Vc74B-19_06697	s16	MER0006100	family S16 unassigned peptidases	Streptomyces coelicolor	7.4e-150
204	Vc74B-19_06728	-
205	Vc74B-19_06733	c40	MER0720982	family C40 unassigned peptidases	Streptomyces griseorubens	1.2e-57
206	Vc74B-19_06756	s41	MER1055367	subfamily S41A unassigned peptidases	Streptomyces sp. NTK 937	1.4e-117
207	Vc74B-19_06767	s54	MER1080823	family S54 unassigned peptidases	Streptomyces griseorubens	1.2e-93

## Sheet: Table S6. Orthogroup proteases
Table S6. Orthogroup classification of proteases
Orthogroup	G11C			CHD11			Vc74B-19			MEROPS classification		Presence of peptidases in ortogroups:								Shared super-families	G11C + CHD11 + Vc74B-19			Orthogroup	G11C	CHD11	Vc74B	Total
	Sequence	family MEROPS	Blast - NCBI	Sequence	family MEROPS	Blast - NCBI	Sequence	family MEROPS	Blast - NCBI	Predominant family	Super-family	G11C + CHD11 + Vc74B-19	G11C + CHD11	G11C + Vc74B-19	CHD11 + Vc74B-19	G11C	CHD11	Vc74B-19		serine	37			0	5	3	7	15
0	G11C_02264	s08	MULTISPECIES: S8 family peptidase	CHD11_00181	s08	S8 family serine peptidase	Vc74B-19_00125	s08	S8 family serine peptidase	s08	serine	1								metallo	40			1	2	3	7	12
	G11C_02585	s08	MULTISPECIES: S8 family serine peptidase	CHD11_02120	s08	S8 family peptidase	Vc74B-19_03458	s08	8 family serine peptidase											cysteine	5			2	2	6	4	12
	G11C_03013	s08	MULTISPECIES: S8 family peptidase	CHD11_02299	s08	S8 family peptidase	Vc74B-19_03508	s08	S8 family serine peptidase											unknown	0			3	4	5	3	12
	G11C_03762	s08	putative S08A family peptidase				Vc74B-19_05240	s08	S8 family peptidase											threonine	2			4	3	3	5	11
	G11C_05273	s08	S8 family peptidase				Vc74B-19_05629	s08	S8 family serine peptidase											aspartic	2			5	4	3	3	10
							Vc74B-19_06471	s08	S8 family serine peptidase											mixed	2			6	3	4	3	10
							Vc74B-19_06671	s08	S8 family serine peptidase											Not classified	14			7	5	2	3	10
1	G11C_04288	s12	D-alanyl-D-alanine carboxypeptidase precursor	CHD11_00027	s12	CubicO group peptidase, beta-lactamase class C family	Vc74B-19_00228	s12	peptidase	s12	serine	1									102			8	3	3	3	9
	G11C_04670	s12	MULTISPECIES: serine hydrolase	CHD11_05602	s12	D-alanyl-D-alanine carboxypeptidase	Vc74B-19_00939	s12	D-alanyl-D-alanine carboxypeptidase											Orthogroups "Not classified" Total	23			9	0	2	7	9
				CHD11_06180	s12	D-alanyl-D-alanine carboxypeptidase	Vc74B-19_01272	s12	D-alanyl-D-alanine carboxypeptidase											orthogroups shared between:				10	3	3	3	9
							Vc74B-19_03455	s12	D-alanyl-D-alanine carboxypeptidase											G11C, CHD11 and Vc74B-19	102			11	1	4	3	8
							Vc74B-19_03729	s12	beta-lactamase											G11C and CHD11 (Not present in Vc74B-19)	3			12	2	4	2	8
							Vc74B-19_04856	s12	D-alanyl-D-alanine carboxypeptidase											G11C and CHD11 (total)	105			13	3	2	3	8
							Vc74B-19_06366	s12	alkaline D-peptidase											G11C and Vc74B-19 (Not present in CHD11)	8			14	2	2	3	7
2	G11C_02577	c60	class F sortase	CHD11_00919	c60	class F sortase	Vc74B-19_00395	c60	class F sortase	c60	cysteine	1								G11C and Vc74B-19 (total)	110			15	2	3	2	7
	G11C_02983	c60	class F sortase	CHD11_01801	c60	class F sortase	Vc74B-19_00872	c60	class F sortase											CHD11 and Vc74B-19 (Not present in G11C)	27			16	2	1	4	7
				CHD11_02028	c60	class F sortase	Vc74B-19_02647	c60	class F sortase											CHD11 and Vc74B-19 (total)	129			17	2	2	2	6
				CHD11_03332	c60	class F sortase	Vc74B-19_04870	c60	class F sortase															18	1	3	2	6
				CHD11_03457	c60	class F sortase														Unassigned orthogroup				19	2	2	2	6
				CHD11_05989	c60	class F sortase														G11C	17			20	2	2	2	6
3	G11C_01165	m23	M23 family metallopeptidase	CHD11_01129	m23	M23 family metallopeptidase	Vc74B-19_01473	m23	M23 family metallopeptidase	m23	metallo	1								CHD11	8			21	2	2	2	6
	G11C_03327	m23	MULTISPECIES: M23 family metallopeptidase	CHD11_04578	m23	M23 family metallopeptidase	Vc74B-19_05406	m23	peptidoglycan DD-metalloendopeptidase family protein											Vc74B-19	3			22	3	1	1	5
	G11C_03429	m23	peptidoglycan DD-metalloendopeptidase family protein	CHD11_05068	m23	MULTISPECIES: M23 family metallopeptidase	Vc74B-19_06596	m23	peptidoglycan DD-metalloendopeptidase family protein															23	2	2	1	5
	G11C_03882	m23	MULTISPECIES: peptidoglycan DD-metalloendopeptidase family protein	CHD11_05774	m23	M23 family metallopeptidase														orthogroups in G11C and CHD11 (Not present in Vc74B-19)				24	1	2	2	5
				CHD11_05967	m23	peptidoglycan DD-metalloendopeptidase family protein														121				25	1	2	2	5
4	G11C_01469	s33	Proteinase	CHD11_02215	s33	alpha/beta hydrolase	Vc74B-19_00565	s33	proteinase	s33	serine	1								122				26	1	2	2	5
	G11C_01765	s33	peptidase	CHD11_02216	s33	alpha/beta hydrolase	Vc74B-19_00566	s33	peptidase											134				27	1	2	2	5
	G11C_01766	s33	peptidase	CHD11_03991	s33	tripeptidyl-peptidase B. Serine peptidase. MEROPS family S33	Vc74B-19_01241	s33	proteinase															28	3	1	1	5
							Vc74B-19_02054	s33	tripeptidyl-peptidase B. Serine peptidase. MEROPS family S33											orthogroups in G11C and Vc74B-19 (Not present in CHD11)				29	1	2	2	5
							Vc74B-19_05701	s33	peptidase											34				30	1	3	1	5
5	G11C_01931	m01	aminopeptidase N	CHD11_00352	m01	aminopeptidase N	Vc74B-19_02215	m01	aminopeptidase N	m01	metallo	1								109				31	1	2	2	5
	G11C_05149	m01	aminopeptidase N	CHD11_04368	m01	aminopeptidase N	Vc74B-19_04300	m01	aminopeptidase N											135				32	2	2	1	5
	G11C_05152	m01	aminopeptidase N	CHD11_04375	m01	aminopeptidase N	Vc74B-19_05314	m01	aminopeptidase N											136				33	1	1	3	5
	G11C_05625	m01	aminopeptidase N																	137				34	4	0	1	5
6	G11C_02858	-	Membrane carboxypeptidase (penicillin-binding protein) [Streptomyces sp. ScaeMP-6W]	CHD11_02339	-	membrane peptidoglycan carboxypeptidase [Streptomyces capillispiralis]	Vc74B-19_00432	-	penicillin-binding protein	-	Not classified	1								138				35	2	1	1	4
	G11C_02965	-	MULTISPECIES: penicillin-binding protein	CHD11_02528	-	penicillin-binding protein	Vc74B-19_01084	-	membrane peptidoglycan carboxypeptidase											139				36	1	2	1	4
	G11C_04014	-	penicillin-binding protein [Streptomyces]	CHD11_03839	-	penicillin-binding protein [Streptomyces sp. SM1]	Vc74B-19_05601	-	membrane peptidoglycan carboxypeptidase											140				37	1	1	2	4
				CHD11_04443	-	penicillin-binding protein																		38	1	1	2	4
7	G11C_01482	s33	MULTISPECIES: alpha/beta hydrolase	CHD11_04121	s33	peptidase	Vc74B-19_00998	s33	tripeptidylaminopeptidase	s33	serine	1								ortgogroups in CHD11 and Vc74B-19 (Not present in G11C)				39	2	1	1	4
	G11C_03811	s33	alpha/beta hydrolase??	CHD11_04614	s33	secreted protease	Vc74B-19_01258	s33	secreted protease											9				40	2	1	1	4
	G11C_03907	s33	alpha/beta hydrolase				Vc74B-19_04660	s33	alpha/beta hydrolase											51				41	1	1	2	4
	G11C_04877	s33	alpha/beta fold hydrolase																	54				42	1	2	1	4
	G11C_05119	s33	alpha/beta hydrolase																	56				43	2	1	1	4
8	G11C_01510	s01	MULTISPECIES: S1 family peptidase	CHD11_01054	s01	trypsin-like serine protease	Vc74B-19_01480	s01	trypsin-like serine protease	s01	serine	1								75				44	1	1	2	4
	G11C_01512	s01	MULTISPECIES: S1 family peptidase	CHD11_02602	s01	MULTISPECIES: S1 family peptidase	Vc74B-19_03689	s01	S1 family peptidase											97				45	1	1	2	4
	G11C_02546	s01	MULTISPECIES: trypsin-like serine protease	CHD11_02603	s01	S1 family peptidase	Vc74B-19_03690	s01	trypsin-like serine protease											110				46	2	1	1	4
9				CHD11_01749	c40	C40 family peptidase	Vc74B-19_01734	c40	C40 family peptidase	c40	cysteine				1					111				47	1	1	1	3
				CHD11_03260	c40	C40 family peptidase	Vc74B-19_02548	c40	C40 family peptidase											112				48	1	1	1	3
							Vc74B-19_04589	c40	C40 family peptidase											114				49	1	1	1	3
							Vc74B-19_04590	c40	C40 family peptidase											115				50	1	1	1	3
							Vc74B-19_05221	c40	peptidase P60											116				51	0	2	1	3
							Vc74B-19_05567	c40	C40 family peptidase											117				52	1	1	1	3
							Vc74B-19_06733	c40	NlpC/P60 family protein											118				53	1	1	1	3
10	G11C_00334	c82	MULTISPECIES: L,D-transpeptidase	CHD11_02415	c82	L,D-transpeptidase family protein	Vc74B-19_01887	c82	lipoprotein-anchoring transpeptidase ErfK/SrfK	c82	cysteine	1								119				54	0	2	1	3
	G11C_05262	c82	L,D-transpeptidase	CHD11_04498	c82	L,D-transpeptidase	Vc74B-19_01888	c82	L,D-transpeptidase family protein											120				55	1	1	1	3
	G11C_05263	c82	L,D-transpeptidase family protein	CHD11_04499	c82	L,D-transpeptidase	Vc74B-19_06670	c82	L,D-transpeptidase family protein											123				56	0	2	1	3
11	G11C_00805	s08	MULTISPECIES: type VII secretion-associated serine protease mycosin	CHD11_00015	s08	S8 family serine peptidase	Vc74B-19_03588	s08	type VII secretion-associated serine protease mycosin	s08	serine	1								124				57	1	1	1	3
				CHD11_02732	s08	type VII secretion-associated serine protease mycosin	Vc74B-19_04811	s08	type VII secretion-associated serine protease mycosin											125				58	1	1	1	3
				CHD11_05870	s08	MULTISPECIES: S8 family serine peptidase	Vc74B-19_04823	s08	type VII secretion-associated serine protease mycosin											126				59	1	1	1	3
				CHD11_05873	s08	type VII secretion-associated serine protease mycosin														127				60	1	1	1	3
12	G11C_03790	-	penicillin-binding protein	CHD11_00480	-	penicillin-binding protein	Vc74B-19_03239	-	penicillin-binding protein	-	Not classified	1								128				61	1	1	1	3
	G11C_03791	-	penicillin-binding protein	CHD11_03530	-	penicillin-binding protein	Vc74B-19_04390	-	penicillin-binding protein											129				62	1	1	1	3
				CHD11_03673	-	penicillin-binding protein														130				63	1	1	1	3
				CHD11_03674	-	penicillin-binding protein														131				64	1	1	1	3
13	G11C_01232	s14	MULTISPECIES: ATP-dependent Clp protease proteolytic subunit	CHD11_04352	s14	ATP-dependent Clp protease proteolytic subunit	Vc74B-19_02830	s14	ATP-dependent Clp protease proteolytic subunit	s14	serine	1								132				65	1	1	1	3
	G11C_03511	s14	MULTISPECIES: ATP-dependent Clp protease proteolytic subunit	CHD11_06107	s14	ATP-dependent Clp protease proteolytic subunit	Vc74B-19_04335	s14	ATP-dependent Clp protease proteolytic subunit											133				66	1	1	1	3
	G11C_04138	s14	ATP-dependent Clp protease proteolytic subunit				Vc74B-19_05569	s14	ATP-dependent Clp protease proteolytic subunit															67	1	1	1	3
14	G11C_00722	-	penicillin-binding protein [Streptomyces]	CHD11_02575	-	penicillin-binding protein 2 [Streptomyces sp. SM1]	Vc74B-19_01132	-	penicillin-binding protein 2	-	Not classified	1												68	1	1	1	3
	G11C_05055	-	penicillin-binding protein 2 [unclassified Streptomyces]	CHD11_04294	-	penicillin-binding protein [Streptomyces sp. SM1]	Vc74B-19_05975	-	penicillin-binding protein															69	1	1	1	3
							Vc74B-19_06728	-	penicillin-binding protein 2															70	1	1	1	3
15	G11C_01206	m01	MULTISPECIES: M1 family metallopeptidase	CHD11_03136	m01	M1 family metallopeptidase	Vc74B-19_00813	m01	M1 family metallopeptidase	m01	metallo	1												71	1	1	1	3
	G11C_01833	m01	M1 family metallopeptidase	CHD11_04328	m01	MULTISPECIES: M1 family metallopeptidase	Vc74B-19_04538	m01	M1 family metallopeptidase															72	1	1	1	3
				CHD11_05381	m01	M1 family metallopeptidase																		73	1	1	1	3
16	G11C_05271	m04	M4 family metallopeptidase	CHD11_04511	m04	peptidase M4	Vc74B-19_01899	m04	peptidase M4	m04	metallo	1												74	1	1	1	3
	G11C_05357	m04	peptidase M4				Vc74B-19_01900	m04	M4 family metallopeptidase															75	0	2	1	3
							Vc74B-19_02644	m04	M4 family metallopeptidase															76	1	1	1	3
							Vc74B-19_03053	m04	Zn-dependent metalloprotease															77	1	1	1	3
17	G11C_05333	s01	MULTISPECIES: S1 family peptidase	CHD11_00298	s01	trypsin-like serine protease	Vc74B-19_05102	s01	peptidase S1	s01	serine	1												78	1	1	1	3
	G11C_05740	s01	serine protease	CHD11_00976	s01	S1 family peptidase	Vc74B-19_06166	s01	trypsin-like serine protease															79	1	1	1	3
18	G11C_01073	m56	M56 family metallopeptidase	CHD11_00587	m56	MULTISPECIES: M56 family metallopeptidase	Vc74B-19_00910	m56	M48 family metalloprotease	m56	metallo	1												80	1	1	1	3
				CHD11_03342	m56	M56 family metallopeptidase	Vc74B-19_02564	m56	M48 family metalloprotease															81	1	1	1	3
				CHD11_05000	m56	M56 family metallopeptidase																		82	1	1	1	3
19	G11C_01291	s41	S41 family peptidase	CHD11_01966	s41	S41 family peptidase	Vc74B-19_03901	s41	peptidase S41	s41	serine	1												83	1	1	1	3
	G11C_03801	s41	S41 family peptidase	CHD11_03667	s41	S41 family peptidase	Vc74B-19_04379	s41	S41 family peptidase															84	1	1	1	3
20	G11C_02928	s01	serine protease	CHD11_02245	s01	PDZ domain-containing protein	Vc74B-19_00534	s01	putative serine protease PepD	s01	serine	1												85	1	1	1	3
	G11C_05213	s01	MULTISPECIES: PDZ domain-containing protein	CHD11_06548	s01	protease	Vc74B-19_01019	s01	protease															86	1	1	1	3
21	G11C_01231	s14	ATP-dependent Clp protease ClpP	CHD11_04353	s14	ATP-dependent Clp protease proteolytic subunit ClpP	Vc74B-19_02831	s14	ATP-dependent Clp protease proteolytic subunit	s14	serine	1												87	1	1	1	3
	G11C_03512	s14	MULTISPECIES: ATP-dependent Clp protease proteolytic subunit	CHD11_06108	s14	ATP-dependent Clp protease proteolytic subunit	Vc74B-19_04334	s14	ATP-dependent Clp protease proteolytic subunit 1															88	1	1	1	3
22	G11C_02682	s15	peptidase S15	CHD11_00160	s15	X-Pro dipeptidyl-peptidase domain-containing protein	Vc74B-19_01267	s15	X-Pro dipeptidyl-peptidase C-terminal domain-containing protein	s15	serine	1												89	1	1	1	3
	G11C_03643	s15	CocE/NonD family hydrolase																					90	1	1	1	3
	G11C_05949	s15	CocE/NonD family hydrolase																					91	1	1	1	3
23	G11C_02657	m48	zinc metalloprotease HtpX	CHD11_00617	m48	zinc metalloprotease HtpX	Vc74B-19_04039	m48	zinc metalloprotease HtpX	m48	metallo	1												92	1	1	1	3
	G11C_05332	m48	MULTISPECIES: zinc metalloprotease HtpX	CHD11_06726	m48	zinc metalloprotease HtpX																		93	1	1	1	3
24	G11C_01496	m07	MULTISPECIES: snapalysin family zinc-dependent metalloprotease	CHD11_00781	m07	snapalysin family zinc-dependent metalloprotease	Vc74B-19_05105	m07	snapalysin family zinc-dependent metalloprotease	m07	metallo	1												94	1	1	1	3
				CHD11_00979	m07	snapalysin family zinc-dependent metalloprotease	Vc74B-19_05702	m07	snapalysin family zinc-dependent metalloprotease															95	1	1	1	3
25	G11C_04776	s11	D-alanyl-D-alanine carboxypeptidase	CHD11_00904	s11	MULTISPECIES: D-alanyl-D-alanine carboxypeptidase	Vc74B-19_04635	s11	D-alanyl-D-alanine carboxypeptidase	s11	serine	1												96	1	1	1	3
				CHD11_05697	s11	D-alanyl-D-alanine carboxypeptidase	Vc74B-19_04985	s11	D-alanyl-D-alanine carboxypeptidase															97	0	1	2	3
26	G11C_00235	s08	MULTISPECIES: S8 family serine peptidase	CHD11_01363	s08	S8 family serine peptidase	Vc74B-19_03773	s08	S8 family serine peptidase	s08	serine	1												98	1	1	1	3
				CHD11_01364	s08	S8 family serine peptidase	Vc74B-19_03774	s08	S8 family serine peptidase															99	1	1	1	3
27	G11C_01441	s01	MULTISPECIES: MarP family serine protease	CHD11_01701	s01	MarP family serine protease	Vc74B-19_02081	s01	MarP family serine protease	s01	serine	1												100	1	1	1	3
				CHD11_03965	s01	MarP family serine protease	Vc74B-19_06628	s01	MarP family serine protease															101	1	1	1	3
28	G11C_03659	m28	MULTISPECIES: M28 family peptidase	CHD11_02335	m28	M20/M25/M40 family metallo-hydrolase	Vc74B-19_05605	m28	peptidase M28-like protein	m28	metallo	1												102	1	1	1	3
	G11C_05004	m28	Aminopeptidase Y																					103	1	1	1	3
	G11C_05797	m28	M20/M25/M40 family metallo-hydrolase																					104	1	1	1	3
29	G11C_00441	s11	D-alanyl-D-alanine carboxypeptidase	CHD11_02499	s11	D-alanyl-D-alanine carboxypeptidase	Vc74B-19_06119	s11	D-alanyl-D-alanine carboxypeptidase	s11	serine	1												105	1	1	1	3
				CHD11_03390	s11	D-alanyl-D-alanine carboxypeptidase	Vc74B-19_06506	s11	D-alanyl-D-alanine carboxypeptidase															106	1	1	1	3
30	G11C_01177	s01	MULTISPECIES: serine protease	CHD11_03020	s01	serine protease	Vc74B-19_00786	s01	serine protease	s01	serine	1												107	1	1	1	3
				CHD11_04261	s01	trypsin-like serine protease																		108	1	1	1	3
				CHD11_05081	s01	serine protease																		109	2	0	1	3
31	G11C_01650	s26	signal peptidase I	CHD11_03769	s26	signal peptidase I	Vc74B-19_01673	s26	signal peptidase I	s26	serine	1												110	0	1	1	2
				CHD11_03770	s26	MULTISPECIES: signal peptidase I	Vc74B-19_01674	s26	signal peptidase I															111	0	1	1	2
32	G11C_03325	-	ATP-dependent Clp protease ATP-binding subunit	CHD11_04059	-	ATP-dependent Clp protease ATP-binding subunit	Vc74B-19_01999	-	ATP-dependent Clp protease ATP-binding subunit	-	Not classified	1												112	0	1	1	2
	G11C_04060	-	ATP-dependent Clp protease ATP-binding subunit	CHD11_04576	-	ATP-dependent Clp protease ATP-binding subunit																		114	0	1	1	2
33	G11C_03893	s66	peptidase U61 LD-carboxypeptidase A	CHD11_04130	s66	LD-carboxypeptidase	Vc74B-19_00760	s66	LD-carboxypeptidase	s66	serine	1												115	0	1	1	2
							Vc74B-19_01438	s66	LD-carboxypeptidase															116	0	1	1	2
							Vc74B-19_04674	s66	LD-carboxypeptidase															117	0	1	1	2
34	G11C_00976	s12	CubicO group peptidase, beta-lactamase class C family				Vc74B-19_01072	s12	CubicO group peptidase (beta-lactamase class C family)	s12	serine			1										118	0	1	1	2
	G11C_01981	s12	Penicillin-binding protein 4*																					119	0	1	1	2
	G11C_02881	s12	MULTISPECIES: serine hydrolase																					120	0	1	1	2
	G11C_03292	s12	MULTISPECIES: serine hydrolase																					121	1	1	0	2
35	G11C_02175	m15	muramoyl-pentapeptide carboxypeptidase	CHD11_00233	m15	Muramoyl-pentapeptide carboxypeptidase	Vc74B-19_03474	m15	zinc D-Ala-D-Ala carboxypeptidase	m15	metallo	1												122	1	1	0	2
	G11C_04917	m15	MULTISPECIES: zinc D-Ala-D-Ala carboxypeptidase																					123	0	1	1	2
36	G11C_01610	m50	MULTISPECIES: site-2 protease family protein	CHD11_01319	m50	site-2 protease family protein	Vc74B-19_05458	m50	peptidase	m50	metallo	1												124	0	1	1	2
				CHD11_02685	m50	peptidase																		125	0	1	1	2
37	G11C_02153	s33	MULTISPECIES: prolyl aminopeptidase	CHD11_01539	s33	prolyl aminopeptidase	Vc74B-19_00511	s33	prolyl aminopeptidase	s33	serine	1												126	0	1	1	2
							Vc74B-19_04995	s33	proline iminopeptidase															127	0	1	1	2
38	G11C_01760	m20	dipeptidase	CHD11_02210	m20	dipeptidase	Vc74B-19_00571	m20	dipeptidase	m20	metallo	1												128	0	1	1	2
							Vc74B-19_02379	m20	putative peptidase															129	0	1	1	2
39	G11C_02139	s12	MULTISPECIES: serine hydrolase	CHD11_03609	s12	serine hydrolase	Vc74B-19_02797	s12	beta-lactamase	s12	serine	1												130	0	1	1	2
	G11C_05247	s12	MULTISPECIES: serine hydrolase																					131	0	1	1	2
40	G11C_01651	s26	signal peptidase I	CHD11_03768	s26	signal peptidase I	Vc74B-19_01672	s26	signal peptidase I	s26	serine	1												132	0	1	1	2
	G11C_04691	s26	Signal peptidase IB																					133	0	1	1	2
41	G11C_04230	m19	MULTISPECIES: membrane dipeptidase	CHD11_04184	m19	membrane dipeptidase	Vc74B-19_03536	m19	membrane dipeptidase	m19	metallo	1												134	1	1	0	2
							Vc74B-19_03537	m19	membrane dipeptidase															135	1	0	1	2
42	G11C_03269	s13	D-alanyl-D-alanine carboxypeptidase/D-alanyl-D-alanine-endopeptidase	CHD11_04243	s13	D-alanyl-D-alanine carboxypeptidase/D-alanyl-D-alanine-endopeptidase	Vc74B-19_02032	s13	D-alanyl-D-alanine carboxypeptidase/D-alanyl-D-alanine-endopeptidase	s13	serine	1												136	1	0	1	2
				CHD11_04545	s13	D-alanyl-D-alanine carboxypeptidase/D-alanyl-D-alanine-endopeptidase																		137	1	0	1	2
43	G11C_01641	m41	MULTISPECIES: ATP-dependent metallopeptidase FtsH/Yme1/Tma family protein	CHD11_04549	m41	membrane protease FtsH catalytic subunit	Vc74B-19_02028	m41	ATP-dependent zinc metalloprotease FtsH	m41	metallo	1												138	1	0	1	2
	G11C_03273	m41	ATP-dependent zinc metalloprotease FtsH																					139	1	0	1	2
44	G11C_01166	m16	insulinase family protein	CHD11_05069	m16	insulinase family protein	Vc74B-19_01474	m16	insulinase family protein	m16	metallo	1												140	1	0	1	2
							Vc74B-19_06007	m16	insulinase family protein
45	G11C_01167	m16	MULTISPECIES: insulinase family protein	CHD11_05070	m16	insulinase family protein	Vc74B-19_01475	m16	insulinase family protein	m16	metallo	1
							Vc74B-19_06006	m16	insulinase family protein
46	G11C_00564	m23	MULTISPECIES: peptidoglycan DD-metalloendopeptidase family protein	CHD11_06683	-	M23 family metallopeptidase	Vc74B-19_04093	m23	M23 family metallopeptidase	m23	metallo	1
	G11C_04435	m23	MULTISPECIES: M23 family metallopeptidase
47	G11C_02154	p01	MULTISPECIES: peptidase S58	CHD11_00121	p01	aminopeptidase	Vc74B-19_02395	p01	aminopeptidase	p01	mixed	1
48	G11C_05962	-	MULTISPECIES: LON peptidase substrate-binding domain-containing protein	CHD11_00390	-	LON peptidase substrate-binding domain-containing protein	Vc74B-19_02253	-	ATP-dependent protease	-	Not classified	1
49	G11C_00010	a08	MULTISPECIES: signal peptidase II	CHD11_00408	a08	signal peptidase II	Vc74B-19_02272	a08	signal peptidase II	a08	aspartic	1
50	G11C_00026	-	penicillin-binding protein 2 [Streptomyces sp. CNQ431]	CHD11_00424	-	penicillin-binding protein 2 [Streptomyces marokkonensis]	Vc74B-19_02288	-	penicillin-binding protein 2	-	Not classified	1
51				CHD11_00546	s54	rhomboid family intramembrane serine protease	Vc74B-19_06767	s54	rhomboid family intramembrane serine protease	s54	serine				1
				CHD11_01323	s54	rhomboid family intramembrane serine protease
52	G11C_02708	a24	prepilin peptidase	CHD11_00563	a24	prepilin peptidase	Vc74B-19_02539	a24	prepilin peptidase	a24	aspartic	1
53	G11C_00632	m48	MULTISPECIES: M48 family metalloprotease	CHD11_00645	m48	Zn-dependent protease with chaperone function, partial	Vc74B-19_04010	m48	M48 family metalloprotease	m48	metallo	1
54				CHD11_00853	m79	CPBP family intramembrane metalloprotease	Vc74B-19_05322	m79	CPBP family intramembrane metalloprotease	m79	metallo				1
				CHD11_04538	m79	CPBP family intramembrane metalloprotease
55	G11C_04707	s33	MULTISPECIES: alpha/beta fold hydrolase	CHD11_01099	s33	putative prolyl aminopeptidase	Vc74B-19_01528	s33	prolyl aminopeptidase 2	s33	serine	1
56				CHD11_01495	m14	MULTISPECIES: zinc carboxypeptidase	Vc74B-19_00467	m14	zinc carboxypeptidase	m14	metallo				1
				CHD11_02381	m14	zinc carboxypeptidase
57	G11C_03240	m23	peptidoglycan DD-metalloendopeptidase family protein	CHD11_01596	m23	M23 family metallopeptidase	Vc74B-19_03321	m23	peptidoglycan DD-metalloendopeptidase family protein	m23	metallo	1
58	G11C_04853	m24	MULTISPECIES: type I methionyl aminopeptidase	CHD11_01639	m24	MULTISPECIES: type I methionyl aminopeptidase	Vc74B-19_00233	m24	type I methionyl aminopeptidase	m24	metallo	1
59	G11C_04849	m50	MULTISPECIES: site-2 protease family protein	CHD11_01643	m50	site-2 protease family protein	Vc74B-19_00238	m50	site-2 protease family protein	m50	metallo	1
60	G11C_00091	c82	MULTISPECIES: L,D-transpeptidase	CHD11_01736	c82	L,D-transpeptidase	Vc74B-19_04577	c82	L,D-transpeptidase family protein	c82	cysteine	1
61	G11C_00076	s54	rhomboid family intramembrane serine protease	CHD11_01745	s54	rhomboid family intramembrane serine protease	Vc74B-19_04586	s54	rhomboid family intramembrane serine protease	s54	serine	1
62	G11C_03006	m06	MULTISPECIES: M6 family metalloprotease domain-containing protein	CHD11_01823	m06	M6 family metalloprotease domain-containing protein	Vc74B-19_00374	m06	M6 family metalloprotease domain-containing protein	m06	metallo	1
63	G11C_04354	s37	Secreted tripeptidyl aminopeptidase	CHD11_01883	s37	aminopeptidase	Vc74B-19_00315	s37	aminopeptidase	s37	serine	1
64	G11C_01314	m04	MULTISPECIES: M4 family metallopeptidase	CHD11_01991	m04	M4 family metallopeptidase	Vc74B-19_02687	m04	M4 family metallopeptidase	m04	metallo	1
65	G11C_01728	-	MULTISPECIES: SOS response-associated peptidase	CHD11_02176	-	SOS response-associated peptidase	Vc74B-19_00605	-	SOS response-associated peptidase	-	Not classified	1
66	G11C_05517	s09	S9 family peptidase	CHD11_02273	s09	S9 family peptidase	Vc74B-19_01796	s09	prolyl oligopeptidase family serine peptidase	s09	serine	1
67	G11C_05063	s54	rhomboid family intramembrane serine protease	CHD11_02567	s54	rhomboid family intramembrane serine protease	Vc74B-19_01124	s54	rhomboid family intramembrane serine protease	s54	serine	1
68	G11C_05058	c60	MULTISPECIES: class E sortase	CHD11_02572	c60	class E sortase	Vc74B-19_01129	c60	class E sortase	c60	cysteine	1
69	G11C_05057	c60	MULTISPECIES: class E sortase	CHD11_02573	c60	class E sortase	Vc74B-19_01130	c60	LPXTG-site transpeptidase (sortase) family protein	c60	cysteine	1
70	G11C_01617	t01	MULTISPECIES: proteasome subunit beta	CHD11_02693	t01	proteasome subunit beta	Vc74B-19_05465	t01	proteasome subunit beta	t01	threonine	1
71	G11C_01618	t01	MULTISPECIES: proteasome subunit alpha	CHD11_02694	t01	proteasome subunit alpha	Vc74B-19_05466	t01	proteasome subunit alpha	t01	threonine	1
72	G11C_00932	m24	M24 family metallopeptidase	CHD11_02853	m24	aminopeptidase P family protein	Vc74B-19_05305	m24	M24 family metallopeptidase	m24	metallo	1
73	G11C_04461	m15	D-alanyl-D-alanine dipeptidase	CHD11_02935	m15	M15 family metallopeptidase	Vc74B-19_01992	m15	M15 family metallopeptidase	m15	metallo	1
74	G11C_01052	m20	dipeptidase	CHD11_03468	m20	dipeptidase	Vc74B-19_00883	m20	dipeptidase	m20	metallo	1
75				CHD11_03505	c14	caspase family protein [Plantactinospora sp. BC1]	Vc74B-19_00642	c14	caspase family protein	c14	cysteine				1
				CHD11_04650	c14	putative caspase-like protein [Streptomyces sp. SLBN-134]
76	G11C_04371	m18	MULTISPECIES: M18 family aminopeptidase	CHD11_03565	m18	M18 family aminopeptidase	Vc74B-19_05844	m18	M18 family aminopeptidase	m18	metallo	1
77	G11C_04362	s11	MULTISPECIES: D-alanyl-D-alanine carboxypeptidase	CHD11_03573	s11	D-alanyl-D-alanine carboxypeptidase	Vc74B-19_05836	s11	D-alanyl-D-alanine carboxypeptidase	s11	serine	1
78	G11C_03845	m06	MULTISPECIES: M6 family metalloprotease domain-containing protein	CHD11_03627	m06	M6 family metalloprotease domain-containing protein	Vc74B-19_04614	m06	M6 family metalloprotease domain-containing protein	m06	metallo	1
79	G11C_03837	p01	MULTISPECIES: P1 family peptidase	CHD11_03642	p01	P1 family peptidase	Vc74B-19_04598	p01	P1 family peptidase	p01	mixed	1
80	G11C_01713	m23	Peptidase	CHD11_03760	m23	peptidoglycan DD-metalloendopeptidase family protein	Vc74B-19_01617	m23	M23 family metallopeptidase	m23	metallo	1
81	G11C_01649	s26	signal peptidase I	CHD11_03771	s26	signal peptidase I	Vc74B-19_01675	s26	signal peptidase I	s26	serine	1
82	G11C_02944	m67	MULTISPECIES: M67 family metallopeptidase	CHD11_03854	m67	proteasome lid subunit RPN8/RPN11	Vc74B-19_00450	m67	proteasome lid subunit RPN8/RPN11	m67	metallo	1
83	G11C_02936	m06	MULTISPECIES: M6 family metalloprotease domain-containing protein	CHD11_03861	m06	M6 family metalloprotease domain-containing protein	Vc74B-19_00458	m06	M6 family metalloprotease domain-containing protein	m06	metallo	1
84	G11C_02324	s41	carboxy-terminal processing protease precursor	CHD11_03912	s41	carboxy-terminal processing protease	Vc74B-19_06756	s41	carboxyl-terminal processing protease	s41	serine	1
85	G11C_01430	-	penicillin-binding protein [Streptomyces albidoflavus]	CHD11_03948	-	penicillin-binding protein [Streptomyces sp. SM1]	Vc74B-19_05911	-	penicillin-binding protein	-	Not classified	1
86	G11C_04778	m24	Methionine aminopeptidase 1	CHD11_04060	m24	type I methionyl aminopeptidase	Vc74B-19_06553	m24	type I methionyl aminopeptidase	m24	metallo	1
87	G11C_03896	m55	MULTISPECIES: M55 family metallopeptidase	CHD11_04127	m55	M55 family metallopeptidase	Vc74B-19_04671	m55	M55 family metallopeptidase	m55	metallo	1
88	G11C_03894	s09	S9 family peptidase	CHD11_04129	s09	S9 family peptidase	Vc74B-19_04673	s09	S9 family peptidase	s09	serine	1
89	G11C_04204	-	MULTISPECIES: metallopeptidase family protein	CHD11_04217	-	metallopeptidase family protein	Vc74B-19_06348	-	metallopeptidase family protein	-	Not classified	1
90	G11C_00737	s16	endopeptidase La	CHD11_04309	s16	endopeptidase La	Vc74B-19_06697	s16	endopeptidase La	s16	serine	1
91	G11C_00770	s26	Peptidase S24-like protein	CHD11_04326	s26	nickel-type superoxide dismutase maturation protease	Vc74B-19_00657	s26	nickel-type superoxide dismutase maturation protease	s26	serine	1
92	G11C_01242	-	MULTISPECIES: penicillin-binding protein 2	CHD11_04341	-	penicillin-binding protein 2	Vc74B-19_04348	-	penicillin-binding protein 2	-	Not classified	1
93	G11C_01233	-	MULTISPECIES: ATP-dependent Clp protease ATP-binding subunit ClpX	CHD11_04351	-	ATP-dependent Clp protease ATP-binding subunit ClpX	Vc74B-19_04336	-	ATP-dependent Clp protease ATP-binding subunit ClpX	-	Not classified	1
94	G11C_05151	s08	MULTISPECIES: S8 family serine peptidase	CHD11_04371	s08	S8 family serine peptidase	Vc74B-19_05309	s08	S8 family serine peptidase	s08	serine	1
95	G11C_05624	-	ATP-dependent Clp protease ATP-binding subunit	CHD11_04527	-	MULTISPECIES: Clp protease	Vc74B-19_02048	-	ATP-dependent Clp protease ATP-binding subunit	-	Not classified	1
96	G11C_02760	m79	MULTISPECIES: CPBP family intramembrane metalloprotease	CHD11_04827	m79	CPBP family intramembrane metalloprotease	Vc74B-19_03434	m79	CPBP family intramembrane metalloprotease	m79	metallo	1
97				CHD11_05117	-	putative metal-dependent peptidase	Vc74B-19_04442	-	putative metal-dependent peptidase	-	Not classified				1
							Vc74B-19_06639	-	putative metal-dependent peptidase
98	G11C_01260	m48	MULTISPECIES: M48 family metallopeptidase	CHD11_05311	m48	M48 family metallopeptidase	Vc74B-19_03868	m48	M48 family metalloprotease	m48	metallo	1
99	G11C_03088	s01	MULTISPECIES: trypsin-like serine protease	CHD11_05453	s01	trypsin-like serine protease	Vc74B-19_05194	s01	trypsin-like serine protease	s01	serine	1
100	G11C_00559	-	L,D-transpeptidase	CHD11_05632	-	MULTISPECIES: L,D-transpeptidase	Vc74B-19_01779	-	L,D-transpeptidase	-	Not classified	1
101	G11C_00595	m24	MULTISPECIES: type I methionyl aminopeptidase	CHD11_05656	m24	type I methionyl aminopeptidase	Vc74B-19_03185	m24	type I methionyl aminopeptidase	m24	metallo	1
102	G11C_02903	m23	MULTISPECIES: peptidoglycan DD-metalloendopeptidase family protein	CHD11_05828	m23	M23 family metallopeptidase	Vc74B-19_01047	m23	peptidoglycan DD-metalloendopeptidase family protein	m23	metallo	1
103	G11C_05727	m16	insulinase family protein	CHD11_05855	m16	insulinase family protein	Vc74B-19_04803	m16	insulinase family protein	m16	metallo	1
104	G11C_01398	s09	S9 family peptidase	CHD11_05928	s09	S9 family peptidase	Vc74B-19_05926	s09	prolyl oligopeptidase family serine peptidase	s09	serine	1
105	G11C_04053	m82	PrsW family intramembrane metalloprotease	CHD11_06298	m82	MULTISPECIES: PrsW family intramembrane metalloprotease	Vc74B-19_04940	m82	PrsW family intramembrane metalloprotease	m82	metallo	1
106	G11C_04055	m23	M23 family metallopeptidase	CHD11_06299	m23	M23 family metallopeptidase	Vc74B-19_04941	m23	M23 family metallopeptidase	m23	metallo	1
107	G11C_04068	-	MULTISPECIES: metallopeptidase family protein	CHD11_06308	-	metallopeptidase family protein	Vc74B-19_04950	-	Predicted Zn-dependent protease, minimal metalloprotease (MMP)-like domain	-	Not classified	1
108	G11C_02922	m24	aminopeptidase P family protein	CHD11_06541	m24	aminopeptidase P family protein	Vc74B-19_01026	m24	aminopeptidase P family protein	m24	metallo	1
109	G11C_00456	s01	trypsin-like peptidase domain-containing protein				Vc74B-19_02910	s01	serine protease	s01	serine			1
	G11C_04952	s01	trypsin-like serine protease
110				CHD11_00255	-	L,D-transpeptidase family protein	Vc74B-19_03493	-	L,D-peptidoglycan transpeptidase YkuD (ErfK/YbiS/YcfS/YnhG family)	-	Not classified				1
111				CHD11_00299	s12	CubicO group peptidase (beta-lactamase class C family)	Vc74B-19_06167	s12	CubicO group peptidase (beta-lactamase class C family)	s12	serine				1
112				CHD11_00357	s54	rhomboid family intramembrane serine protease	Vc74B-19_02219	s54	rhomboid family intramembrane serine protease	s54	serine				1
114				CHD11_00698	m24	aminopeptidase P family protein	Vc74B-19_04716	m24	aminopeptidase P family protein	m24	metallo				1
115				CHD11_00964	s09	prolyl oligopeptidase family serine peptidase	Vc74B-19_05089	s09	prolyl oligopeptidase family serine peptidase	s09	serine				1
116				CHD11_01037	s01	S1 family peptidase	Vc74B-19_06139	s01	trypsin-like serine protease	s01	serine				1
117				CHD11_01215	s08	S8/S53 family peptidase	Vc74B-19_04201	s08	S8 family serine peptidase	s08	serine				1
118				CHD11_01355	u62	peptidase	Vc74B-19_03782	u62	peptidase	u62	Unknown				1
119				CHD11_02106	c15	pyroglutamyl peptidase	Vc74B-19_00109	c15	pyrrolidone-carboxylate peptidase	c15	cysteine				1
200				CHD11_02765	-	L,D-transpeptidase family protein	Vc74B-19_03619	-	L,D-transpeptidase family protein	-	Not classified				1
121	G11C_04266	m50	MULTISPECIES: site-2 protease family protein	CHD11_03719	m50	Zinc metalloprotease Rip1				m50	metallo		1
122	G11C_03211	s12	serine hydrolase	CHD11_04007	s12	CubicO group peptidase, beta-lactamase class C family				s12	serine		1
123				CHD11_04285	m79	CPBP family intramembrane metalloprotease	Vc74B-19_02098	m79	CPBP family intramembrane metalloprotease	m79	metallo				1
124				CHD11_04317	-	peptidase	Vc74B-19_00666	-	peptidase	-	Not classified				1
125				CHD11_04620	s54	rhomboid family intramembrane serine protease	Vc74B-19_01264	s54	rhomboid family intramembrane serine protease	s54	serine				1
126				CHD11_04790	m28	aminopeptidase-like protein	Vc74B-19_01388	m28	aminopeptidase-like protein	m28	metallo				1
127				CHD11_04829	-	peptidase	Vc74B-19_03430	-	peptidase	-	Not classified				1
128				CHD11_05104	c56	DJ-1/PfpI/YhbO family deglycase/protease	Vc74B-19_04697	c56	protease	c56	cysteine				1
129				CHD11_05298	s15	Xaa-Pro dipeptidyl-peptidase	Vc74B-19_02710	s15	Xaa-Pro dipeptidyl-peptidase	s15	serine				1
130				CHD11_05701	-	L,D-transpeptidase	Vc74B-19_04640	-	L,D-transpeptidase	-	Not classified				1
131				CHD11_06036	-	PepSY domain-containing protein	Vc74B-19_02179	-	peptidase	-	Not classified				1
132				CHD11_06060	m23	M23 family metallopeptidase	Vc74B-19_04966	m23	peptidoglycan DD-metalloendopeptidase family protein	m23	metallo				1
133				CHD11_06084	s33	protease	Vc74B-19_02810	s33	protease	s33	serine				1
134	G11C_00756	s01	MULTISPECIES: trypsin-like peptidase domain-containing protein	CHD11_06342	-	MULTISPECIES: trypsin-like peptidase domain-containing protein				s01	serine		1
135	G11C_00115	m17	MULTISPECIES: leucyl aminopeptidase				Vc74B-19_04547	m17	leucyl aminopeptidase	m17	metallo			1
136	G11C_00445	m07	MULTISPECIES: snapalysin				Vc74B-19_03214	m07	snapalysin	m07	metallo			1
137	G11C_00498	m23	peptidoglycan DD-metalloendopeptidase family protein				Vc74B-19_01729	m23	M23 family metallopeptidase	m23	metallo			1
138	G11C_01313	-	Thermolysin metallopeptidase, alpha-helical domain				Vc74B-19_02688	-	metalloprotease	-	Not classified			1
139	G11C_01729	-	MULTISPECIES: M50 family metallopeptidase				Vc74B-19_00604	-	peptidase M50B-like protein	-	Not classified			1
140	G11C_01839	m14	Peptidase M14 carboxypeptidase A				Vc74B-19_02709	m14	carboxypeptidase	m14	metallo			1
141				CHD11_01312	-	peptidase				-	Not classified						1
142				CHD11_01354	u62	TldD/PmbA family protein				u62	Unknown						1
143				CHD11_01509	s66	LD-carboxypeptidase				s66	serine						1
144				CHD11_03133	s01	V8-like Glu-specific endopeptidase				s01	serine						1
145				CHD11_05126	s51	MULTISPECIES: peptidase E				s51	serine						1
146				CHD11_05212	s26	S26 family signal peptidase				s26	serine						1
147				CHD11_06539	s01	serine protease				s01	serine						1
148				CHD11_06682	c15	MULTISPECIES: pyroglutamyl-peptidase I				c15	cysteine						1
149	G11C_00267	s01	serine protease							s01	serine					1
150	G11C_00399	c82	murein L,D-transpeptidase							c82	cysteine					1
151	G11C_01742	s16	Lon protease 2							s16	serine					1
152	G11C_01746	-	zinc-dependent metalloprotease							-	Not classified					1
153	G11C_02002	-	peptidase S41							-	Not classified					1
154	G11C_02143	m82	PrsW family intramembrane metalloprotease [unclassified Streptomyces]							m82	metallo					1
155	G11C_02426	m50	M50 family metallopeptidase							m50	metallo					1
156	G11C_03247	m56	MULTISPECIES: M56 family metallopeptidase							m56	metallo					1
157	G11C_03446	-	class F sortase							-	Not classified					1
158	G11C_03494	-	papain-like cysteine peptidase							-	Not classified					1
159	G11C_03649	-	ATP-dependent Lon protease							-	Not classified					1
160	G11C_03746	-	peptidase							-	Not classified					1
161	G11C_03889	s15	peptidase S15							s15	serine					1
162	G11C_03951	c02	peptidase C2							c02	cysteine					1
163	G11C_04177	s53	S8 family serine peptidase							s53	serine					1
164	G11C_05136	s51	dipeptidase E							s51	serine					1
165	G11C_05164	-	signal peptidase I							-	Not classified					1
166							Vc74B-19_00197	-	trypsin-like peptidase domain-containing protein	-	Not classified							1
167							Vc74B-19_03127	s51	peptidase E	s51	serine							1
168							Vc74B-19_03367	s09	dipeptidyl aminopeptidase	s09	serine							1
												102	3	8	27	17	8	3
* There are 140 orthogroups in total													105	110	129
* The orthogroup N° 113 was removed after analysis due to annotation error
* The last 28 rows are unassigned orthogroup

## Sheet: Table S7. Functional keratinase
Table S7. Functional keratinases from databases.
N°	GI	GenBank	Product	Bacteria	Source isolation	Length aa	Peptidase family by MEROPS	Reference	Title - NCBI protein database
1	1235806982	ASU91959.1	serine alkaline keratinase preproprotein	Actinomadura keratinilytica Cpt20	Poultry compost in the region of Annaba, East of Algeria"	384	s01	Unpublished	Purification and characterization of a novel keratinase from Actinomadura keratinilytica strain Cpt20 with high keratin Degradation
2	992321761	AMH86070.1	serine alkaline keratinolytic protease KerDZ preproprotein	Actinomadura viridilutea DZ50	Algeria: fishing port of Stora, Skikda	384	s01	Elhoul, 2016	Biochemical and molecular characterization of new keratinoytic Protease from Actinomadura viridilutea DZ50
3	1772913217	QGA70043.1	keratinase	Amycolatopsis sp. BJA-103	Soil, China	416	s08	Unpublished	Direct Submission (China)
4	893694191	AKR05134.1	keratinase	Bacillus amyloliquefaciens K11	Forest soil, china?	382	s08	Unpublished	Characterization of an extreme alkaline keratinase from Bacillus myloliquefaciens K11 and its overproduction in parent strain to Enhance the feather degrading ability
5	338172913	AEI83225.1	keratinase, partial	Bacillus cereus Wu6	Taiwan?	367	s08	Unpublished	Direct Submission (Taiwan)
6	511676716	AGN91700.1	serine alkaline keratinase	Bacillus circulans DZ100	Algeria: Blida	383	s08	Benkiar, 2013	Biochemical and molecular characterization of a thermo- and detergent-stable alkaline serine keratinolytic protease from Bacillus circulans strain DZ100 for detergent formulations and Feather-biodegradation process
7	407280558	AFT92040.1	keratinase	Bacillus licheniformis BBE11-1	Soil of local poultry plant, China: city of Wuxi	379	s08	Liu, 2013	Expression and characterization of extreme alkaline, oxidation-resistant keratinase from Bacillus licheniformis in recombinant Bacillus subtilis WB600 expression system and its application in wool fiber processing
8	521286551	WP_020450819.1	S8 family serine peptidase	Bacillus licheniformis Carlsberg strain NCIMB 6816	?	379	s08	Evans, 2000	Subtilisins of Bacillus spp. hydrolyze keratin and allow growth on feathers.
9	300390464	ADK11044.1	thermostable keratinase	Bacillus licheniformis DS23	marine, Vietnam	379	s08	Unpublished	Cloning, expression, and characterization of alkaline proteases From marine bacteria isolated in Vietnam
10	351000221	AEQ38580.1	keratinase ker BL, partial	Bacillus licheniformis ER-15	Soil, India?	370	s08	Tiwary, 2010	Extracellular expression of keratinase from Bacillus licheniformis ER-15 in Escherichia coli
11	67866984	AAY82466.1	keratinase	Bacillus licheniformis MKU 2	India?	379	s08	Unpublished	Cloning and characterization of keratinase gene from Bacillus Licheniformis strains
12	67866986	AAY82467.1	keratinase	Bacillus licheniformis MKU 3	India?	379	s08	Radha, 2007	Cloning and expression of keratinase gene in Bacillus megaterium and optimization of fermentation conditions for the production of keratinase by recombinant strain
13	668730483	AIH13566.1	keratinase	Bacillus licheniformis MZK05	Bangladesh	379	s08	Unpublished	Cloning and expression of kerA gene from Bacillus licheniformis MZK05 for eco-friendly leather processing
14	656355213	AID16241.1	keratinase	Bacillus licheniformis N5	Soil, Egypt	379	s08	Unpublished	Direct Submission (Egypt)
15	9837236	AAG00492.1	AF282893_1 KerA	Bacillus licheniformis OWU 1411T	USA?	379	s08	Unpublished	Nucleotide sequence of kerA gene encoding a keratinolytic protease of Bacillus licheniformis OWU 1411T
16	9837240	AAG00494.1	AF282895_1 KerA, partial	Bacillus licheniformis OWU 837B	USA?	310	s08	Unpublished	Nucleotide sequence of kerA gene encoding a keratinolytic protease of Bacillus licheniformis OWU 837B
17	9837238	AAG00493.1	AF282894_1 KerA, partial	Bacillus licheniformis OWU N57N1	USA?	310	s08	Unpublished	Nucleotide sequence of kerA gene encoding a keratinolytic protease of Bacillus licheniformis OWU N57N1
18	9965301	AAG10033.1	keratinolytic protease KerA	Bacillus licheniformis OWU1432B	USA?	310	s08	Unpublished	Nucleotide sequence of kerA gene encoding a keratinolytic protease of Bacillus licheniformis OWU 1432B
19	3211592	AAC21352.1	Sequence 2 from patent US 5712147 (keratinolytic protease KerA)	Bacillus licheniformis PWD-1	Poultry waste Digester	379	s08	Lin, 1995	Nucleotide Sequence and Expression ofkerA, the Gene Encoding aKeratinolytic Protease ofBacillus licheniformis PWD-1
20	998767	AAB34259.1	keratinase	Bacillus licheniformis PWD-1	Poultry waste Digester	379	s08	Lin, 1995	Nucleotide sequence and expression of kerA, the gene encoding a Keratinolytic protease of Bacillus licheniformis PWD-1
21	46277126	AAS86761.1	keratinase	Bacillus licheniformis RG1	India?	379	s08	Unpublished	Nucleotide sequence of keratinolytic protease gene of Bacillus licheniformis RG1
22	56384253	AAV85775.1	keratinolytic protease	Bacillus licheniformis RG2	India?	379	s08	Unpublished	Nucleotide sequence of Bacillus licheniformis RG2
23	169883790	ACA97991.1	keratinase	Bacillus licheniformis RPK	Polluted river, Sfax, Tunisia.	379	s08	Fakhfakh, 2009	Production and biochemical and molecular characterization of a keratinolytic serine protease from chicken feather-degrading Bacillus licheniformis RPk
24	358680691	AEU17777.1	keratinase, partial	Bacillus licheniformis S90	?	349	s08	Hu, 2013	Codon Optimization Significantly Improves the Expression Level of a Keratinase Gene in Pichia pastoris
25	823327614	AKI30031.1	keratinase	Bacillus licheniformis UTM107	Sludge, China	379	s08	Unpublished	Bacterial strains for sludge treatment
26	1384791299	AWF79184.1	keratinase	Bacillus licheniformis Y6	China?	379	s08	Unpublished	Cloning and expression of the keratinase from the thermophilic Bacillus licheniformis y6
27	50363121	AAT75303.1	keratinase	Bacillus mojavensis	India?	379	s08	Unpublished	Direct Submission (India)
28	222353760	ACM47735.1	keratinase precursor	Bacillus pumilus A1	Wastewater effluentreleased from a slaughter house in Sfax, Tunisia.	383	s08	Fakhfakh-Zouari, 2010	A novel serine metallokeratinase from a newly isolated Bacillus pumilus A1 grown on chicken feather meal: biochemical and molecular characterization
29	1042810635	ANQ68333.1	keratinase Ker1	Bacillus pumilus C4	Compost, Egypt	383	s08	Fellahi, 2016	Identification of two new keratinolytic proteases from a Bacillus Pumilus strain using protein analysis and gene sequencing
30	1042810637	ANQ68334.1	keratinase Ker2	Bacillus pumilus C4	Compost, Egypt	383	s08	Fellahi, 2016	Identification of two new keratinolytic proteases from a Bacillus Pumilus strain using protein analysis and gene sequencing
31	300429856	ADK11996.1	keratinase	Bacillus pumilus KS12	Soil, India?	383	s08	Unpublished	Cloning and extracellular expression of a thermostable keratinase From Bacillus pumilus KS12 in E. coli and its industrial properties
32	290794776	ADD64465.1	thermostable alkaline protease precursor	Bacillus sp. JB99	Sugarcane molasses, India	361	s08	Unpublished	Molecular cloning, sequencing of thermostable alkaline protease from thermoalkalophilic Bacillus sp. JB 99
33	1482646322	AYC63504.1	keratinase	Bacillus sp. LCB12	China?	379	s08	Unpublished	Overexpression keratinase from a newly isolated Bacillus sp. LCB12 for dehairing
34	336462511	AEI59720.1	keratinase	Bacillus sp. MKR1	Soil, Iran	379	s08	Unpublished	Cloning and expression of keratinase gene from Bacillus sp. MKR1
35	336109555	AEI16579.1	KerC	Bacillus subtilis B-3	China?	381	s08	Unpublished	Isolation, Identification of a Feather-Degrading Bacillus Subtilis And Cloning, Expression of its Keratinase Gene
36	164654845	ABY65723.1	keratinase, partial	Bacillus subtilis BF20	India?	354	s08	Unpublished	Characterization of ker gene from Bacillus subtilis BF20 strain
37	1111814361	API68871.1	keratinolytic serine protease	Bacillus subtilis BS10	China	382	s08	Rong, 2017	Cloning and Sequence Analysis of Keratinase kerC Gene
38	973694715	ALX40905.1	keratinase, partial	Bacillus subtilis Egy-Ker	Feather waste from poultry farms, Egypt Giza	375	s08	Unpublished	Genetic improvement of Bacillus subtilis efficiency for feather Degradation using mutagenesis
39	973694712	ALX40904.1	keratinase, partial	Bacillus subtilis Egy-KerM (derived from strain Egy-Ker; MNNG mutagenesis)	Egypt	375	s08	Unpublished	Genetic improvement of Bacillus subtilis efficiency for feather Degradation using mutagenesis
40	727929352	AIY62812.1	keratinase	Bacillus subtilis RSE163	Soil, India	362	s08	Unpublished	Nucleotide sequence of keratinase gene from Bacillus subtilis RSE163
41	1799637674	QHN63939.1	keratinase KER71	Bacillus subtilis S1-4	Soil, China	381	s08	Yong, 2020	Recombinant expression and biochemical characterization of a novel keratinase BsKER71 from feather degrading bacterium Bacillus subtilis S1-4
42	164664938	ABY65903.1	KerC	Bacillus subtilis YYW-1	China ?	381	s08	Unpublished	Preliminary study on mechanism of feather degradation of Bacillus Subtilis YYW-1
43	846451730	AKN20219.1	serine neutral keratinase preproprotein	Bacillus tequilensis Q7	Contaminated soil of the private SO, Tunisia: M'Saken City, Sousse SA. CUIR leather tannery	383	s08	Zaraî Jaouadi, 2015	A novel keratinase from Bacillus tequilensis strain Q7 with Promising potential for the leather bating process
44	1127547532	APS24128.1	keratinase, partial	Bacillus thuringiensis S3KUBOT	Soil, India	347	s08	Unpublished	ker-S3KUBOT from Bacillus thuringiensis S3KUBOT
45	443298521	AGC81872.1	keratinase	Bacillus velezensis KJN-2	China?	382	s08	Unpublished	Nucleotide and amino acid sequences of the keratinase gene from Bacillus methylotrophicus KJN-2
46	923042741	ALB05609.1	keratinase, partial	Bifidobacterium longum W211	Feces, China	163	s08	Unpublished	Direct Submission (China)
47	514482320	AGO58466.1	serine alkaline keratinase	Brevibacillus brevis US575	Contaminated soil from leather tannery, Tunisia: M'Saken, Sousse"	383	s08	Unpublished	Novel serine keratinase from Brevibacillus brevis US575 with hide-dehairing facility and keratin-biodegrading activity: Biochemical and molecular characterization
48	1172213219	BAX08280.1	keratinase gene	Brevibacillus sp. KN50	Soil, Japan	417	s08	Unpublished	The moderate thermophile Brevibacillus sp. KN50 produces a Thermo-tolerant feather degrading enzyme
49	653293282	WP_027480084.1	S8 family peptidase	Deinococcus radiodurans	?	532	s08	Wu, 2017	The discovery of novel heat-stable keratinases from Meiothermus taiwanensis WR-220 and other Extremophiles
50	746644872	AJD77429.1	keratinase	Geobacillus stearothermophilus	Lithuania?	546	m04	Unpublished	Keratinous waste decomposition and bio-active peptide production by Keratinase from Geobacillus stearothermophilus AD-11
51	1336237821	POD85879.1	Subtilisin-like protease	Lactobacillus plantarum subsp. plantarum	Food, South Korea	691	s08	Unpublished	Genome sequence of Lactobacillus plantarum subsp. plantarum strain SRCM101258. (Note: Secreted subtilisin-like serine protease with keratinolytic activity that contributes to pathogenicity; Belongs to the peptidase S8 family)
52	1325619291	PME01138.1	Subtilisin-like protease	Lactobacillus plantarum subsp. Plantarum SRCM101520	Food, South Korea	680	s08	Unpublished	Genome sequence of Lactobacillus plantarum subsp. plantarum strain SRCM101520. (Note="Secreted subtilisin-like serine protease with keratinolytic activity that contributes to pathogenicity; Belongs to the peptidase S8 family)
53	481063113	AGK06276.1	peptidase S8 and S53 subtilisin kexin sedolisin	Meiothermus ruber DSM 1279	?	395	s08	Wu, 2017	The discovery of novel heat-stable keratinases from Meiothermus taiwanensis WR-220 and other Extremophiles
54	1395896096	AWR86689.1	putative peptidase	Meiothermus taiwanensis WR-220	Wu-rai Hot Spring in northern Taiwan	402	s08	Wu, 2017	The discovery of novel heat-stable keratinases from Meiothermus taiwanensis WR-220 and other Extremophiles
55	37722563	AAO06113.1	serine protease	Nocardiopsis sp. TOA-1	Tile-joint of a bathroom, Japan	384	s01	Mitsuiki, 2002	Purification and Some Properties of a KeratinolyticEnzyme from an Alkaliphilic Nocardiopsis sp. TOA-1
56	1153695597	AQX39246.1	serine protease 2886	Streptomyces albidoflavus Fea-10	Feather waste soil, China	360	s01	Unpublished	Functional Expression and Characterization of Keratinase from Streptomyces albidoflavus Fea-10 in Streptomyces pactum ACT12
57	1493596686	AYM48028.1	serine endopeptidase	Streptomyces albidoflavus TBG-S13A5	Soil, India?	360	s01	Unpublished	Keratinase from Streptomyces albidoflavus TBG-S13A5
58	57335378	CAH05008.1	serine protease 2 precursor	Streptomyces fradiae k11	China?	307	s01	Li, 2007	Functional expression of the keratinolytic serine protease gene Sfp2 from Streptomyces fradiae var. k11 in Pichia pastoris
59	53828139	AAU94349.1	keratinase-like enzyme, partial	Streptomyces sp. OWU 1633	USA?	268	s08	Unpublished	Partial DNA Sequence of Keratinase-like Gene from Streptomyces Isolate OWU 1633
60	53828141	AAU94350.1	keratinase enzyme, partial	Streptomyces sp. OWU 1633	USA?	180	s08	Unpublished	Partial DNA Sequence of Keratinase Gene from Streptomyces Isolate OWU 1633
61	927055382	WP_053768483.1	S8 family peptidase	Thermus aquaticus YT1	?	513	s08	Wu, 2017	The discovery of novel heat-stable keratinases from Meiothermus taiwanensis WR-220 and other Extremophiles

## Sheet: Table S8. Promising_genes
Table S8. Promising genes of Streptomyces sp. G11C
N°	Sequence	peptidase family MEROPS	Blast - NCBI	p-ortogroup	Orthogroups shared between:	Community	TSNE group	Observation
1	G11C_00267	s01	serine protease	unassigned	unique in G11C	125	-	Unique in G11C / family S01
2	G11C_00399	c82	murein L,D-transpeptidase	unassigned	unique in G11C	163	-
3	G11C_01742	s16	Lon protease 2	unassigned	unique in G11C	204	-
4	G11C_01746	-	zinc-dependent metalloprotease	unassigned	unique in G11C	175	-
5	G11C_02002	-	peptidase S41	unassigned	unique in G11C	198	-
6	G11C_02143	m82	PrsW family intramembrane metalloprotease	unassigned	unique in G11C	129	-
7	G11C_02426	m50	M50 family metallopeptidase	unassigned	unique in G11C	127	-
8	G11C_03247	m56	M56 family metallopeptidase	unassigned	unique in G11C	210	-
9	G11C_03446	-	class F sortase	unassigned	unique in G11C	124	-
10	G11C_03494	-	papain-like cysteine peptidase	unassigned	unique in G11C	116	-
11	G11C_03649	-	ATP-dependent Lon protease	unassigned	unique in G11C	176	-
12	G11C_03746	-	peptidase	unassigned	unique in G11C	138	-
13	G11C_03889	s15	peptidase S15	unassigned	unique in G11C	182	-
14	G11C_03951	c02	peptidase C2	unassigned	unique in G11C	165	-
15	G11C_04177	s53	S8 family serine peptidase	unassigned	unique in G11C	200	-
16	G11C_05136	s51	dipeptidase E	unassigned	unique in G11C	184	-
17	G11C_05164	-	signal peptidase I	unassigned	unique in G11C	152	-
18	G11C_04266	m50	site-2 protease family protein	121	G11C + CHD11	65	-
19	G11C_03211	s12	serine hydrolase	122	G11C + CHD11	72	-
20	G11C_00756	s01	trypsin-like peptidase domain-containing protein	134	G11C + CHD11	167	-	Orthogroup shared G11C + CHD11 / family S01
21	G11C_02264	s08	S8 family peptidase	0	G11C + CHD11 + Vc74B-19	1	1	Selected by phylogenetic analysis
22	G11C_02585	s08	S8 family serine peptidase	0	G11C + CHD11 + Vc74B-19	191	2
23	G11C_03013	s08	S8 family peptidase	0	G11C + CHD11 + Vc74B-19	1	1	Selected by phylogenetic analysis
24	G11C_03762	s08	putative S08A family peptidase	0	G11C + CHD11 + Vc74B-19	162	2
25	G11C_05273	s08	S8 family peptidase	0	G11C + CHD11 + Vc74B-19	1	1	Selected by phylogenetic analysis
26	G11C_00805	s08	type VII secretion-associated serine protease mycosin	11	G11C + CHD11 + Vc74B-19	57	1
27	G11C_00235	s08	S8 family serine peptidase	26	G11C + CHD11 + Vc74B-19	27	1
28	G11C_05151	s08	S8 family serine peptidase	94	G11C + CHD11 + Vc74B-19	86	1
29	G11C_01510	s01	S1 family peptidase	8	G11C + CHD11 + Vc74B-19	4	1	Selected by phylogenetic analysis
30	G11C_01512	s01	S1 family peptidase	8	G11C + CHD11 + Vc74B-19	4	1	Selected by phylogenetic analysis
31	G11C_02546	s01	trypsin-like serine protease	8	G11C + CHD11 + Vc74B-19	4	1	Selected by phylogenetic analysis
32	G11C_05333	s01	S1 family peptidase	17	G11C + CHD11 + Vc74B-19	4	0	Selected by phylogenetic analysis
33	G11C_05740	s01	serine protease	17	G11C + CHD11 + Vc74B-19	4	1
34	G11C_02928	s01	serine protease	20	G11C + CHD11 + Vc74B-19	47	-
35	G11C_05213	s01	PDZ domain-containing protein	20	G11C + CHD11 + Vc74B-19	47	-
36	G11C_01441	s01	MarP family serine protease	27	G11C + CHD11 + Vc74B-19	33	-
37	G11C_01177	s01	serine protease	30	G11C + CHD11 + Vc74B-19	60	-
38	G11C_03088	s01	trypsin-like serine protease	99	G11C + CHD11 + Vc74B-19	47	-
39	G11C_00456	s01	trypsin-like peptidase domain-containing protein	109	G11C + Vc74B-19	111	-
40	G11C_04952	s01	trypsin-like serine protease	109	G11C + Vc74B-19	111	-
41	G11C_05271	m04	M4 family metallopeptidase	16	G11C + CHD11 + Vc74B-19	41	1
42	G11C_05357	m04	peptidase M4	16	G11C + CHD11 + Vc74B-19	41	1
43	G11C_01314	m04	M4 family metallopeptidase	64	G11C + CHD11 + Vc74B-19	41	2

## Sheet: Table S9. Non-keratinases
Table S9. Putative non-keratinases from databases.
N°	GI	GenBank	Type	Product	Bacteria	Lenght aa
1	1140122857	AQA07403.1	Papain	papain cysteine protease family protein	Streptococcus oralis	444
2	814304116	CGG66885.1	Papain	Papain family cysteine protease	Streptococcus pneumoniae	279
3	1575358345	WP_129812548.1	Papain	papain-like cysteine peptidase	Streptomyces albidoflavus	219
4	1700171117	TQO29476.1	Papain	papain like cysteine protease AvrRpt2	Streptomyces cavourensis	205
5	1699111149	TQK86949.1	Papain	papain like cysteine protease AvrRpt2	Streptomyces puniciscabiei	212
6	1634388733	WP_136986138.1	Papain	papain-like cysteine peptidase	Bacillus cereus	224
7	1632696506	WP_136804228.1	Papain	papain-like cysteine peptidase	Bacillus thuringiensis	224
8	1655186718	WP_137658340.1	Papain	C1 family peptidase	Bifidobacterium longum	447
9	1610876549	WP_135448609.1	Papain	C1 family peptidase	Brevibacterium aurantiacum	220
10	1317860021	SMX94436.1	Papain	Papain family cysteine protease	Brevibacterium casei CIP 102111	236
11	296049926	EFG89350.1	Papain	papain family cysteine protease	Clostridium carboxidivorans P8	586
12	302575926	ADL49938.1	Papain	peptidase C1A papain	Clostridium cellulovorans 743B	1021
13	357171205	EHI99379.1	Papain	peptidase C1A papain	Clostridium sp. DL-VIII	248
14	227077223	EEI15186.1	Papain	peptidase C1-like family	Corynebacterium accolens ATCC 49725	439
15	227182129	EEI63101.1	Papain	peptidase C1-like family	Corynebacterium glucuronolyticum ATCC 51866	443
16	1195765828	OUJ23409.1	Papain	peptidase C1	Corynebacterium kefirresidentii	432
17	1593671353	WP_133141729.1	Papain	C1 family peptidase	Enterococcus faecium	455
18	982741452	KWT55505.1	Papain	aminopeptidase C	Lactobacillus paracasei	448
19	1725667874	TXJ70090.1	Papain	C1 family peptidase	Lactobacillus plantarum	443
20	1097143500	SFE95595.1	Papain	Papain family cysteine protease, partial	Lactobacillus rogosae	621
21	1612126460	QBZ12835.1	Papain	papain cysteine protease family protein	Streptococcus mitis	443
22	925629418	KOX51639.1	Pepsin	protease	Streptomyces purpurogeneiscleroticus	161
23	1519451526	RPF39762.1	Pepsin	aspartyl protease	Streptomyces sp. Ag109_G2-6	111
24	1239500156	WP_095479808.1	Pepsin	aspartyl protease	Bacillus sp. FJAT-42315	128
25	1428159016	WP_113723442.1	Pepsin	ATP-dependent zinc protease	Bacillus sp. SRB_336	156
26	1670648929	TMB99724.1	Pepsin	aspartyl protease	Chloroflexi bacterium	119
27	1670974861	TME39890.1	Pepsin	aspartyl protease	Chloroflexi bacterium	129
28	924294838	ALB46017.1	Pepsin	aspartyl protease	Clostridium beijerinckii NRRL B-598	103
29	1370113874	PSM59446.1	Pepsin	aspartyl protease	Clostridium diolis	103
30	1407099146	WP_111034173.1	Pepsin	retroviral-like aspartic protease	Staphylococcus aureus	169
31	1403763920	SQE51659.1	Pepsin	Retroviral aspartyl protease	Staphylococcus sciuri subsp. sciuri	265
32	662341711	KEQ40330.1	Pepsin	retroviral aspartyl protease family protein	Streptococcus mitis	255
33	1808688042	WP_162501254.1	Trypsin	trypsin-like serine protease	Streptomyces alboflavus	428
34	1808498014	WP_162492167.1	Trypsin	trypsin-like serine protease	Streptomyces ambofaciens	483
35	1807074763	WP_162465644.1	Trypsin	trypsin-like serine protease	Streptomyces sp. TRM43335	239
36	1757464198	WP_151153994.1	Trypsin	trypsin-like serine protease	Bacillus cereus	323
37	1804144810	WP_161798662.1	Trypsin	trypsin-like serine protease	Bacillus cereus	233
38	296048386	EFG87820.1	Trypsin	trypsin	Clostridium carboxidivorans P7	297
39	296048976	EFG88407.1	Trypsin	trypsin	Clostridium carboxidivorans P7	451
40	1129915580	APT82251.1	Trypsin	trypsin	Corynebacterium ammoniagenes DSM 20306	302
41	941209372	KQB87252.1	Trypsin	trypsin	Corynebacterium lowii	216
42	941205540	KQB83515.1	Trypsin	trypsin	Corynebacterium oculi	205
43	1740151429	WP_149048189.1	Trypsin	trypsin-like serine protease	Listeria monocytogenes	304
44	1740647861	WP_149120487.1	Trypsin	trypsin-like serine protease	Listeria monocytogenes	565
45	1800062126	WP_160175436.1	Trypsin	trypsin-like serine protease	Staphylococcus aureus	774
46	1800067507	WP_160179481.1	Trypsin	trypsin-like serine protease	Staphylococcus aureus	358
47	1800076035	WP_160186293.1	Trypsin	trypsin-like serine protease	Staphylococcus aureus	424
48	333768731	EGL45900.1	Trypsin	trypsin	Streptococcus anginosus SK52 = DSM 20563	396
49	304423234	EFM26388.1	Trypsin	trypsin	Streptococcus equinus ATCC 700338	426
50	985381487	KXA62791.1	Trypsin	trypsin	Streptococcus mitis	727

[truncated: 4 more sheets: Table S10. Nodes network, Table S11. Edges of nodes_kerat, Table S12. Cell localization, Table S13. TSNE_groups]
